# Supplementary material for: Deciphering the Role of Rapidly Evolving Conserved Elements in Primate Brain Development and Exploring Their Potential Involvement in Alzheimer's Disease
Source: Mol Biol Evol. 2024 Jan 4;41(1):msae001. doi: 10.1093/molbev/msae001 (PMC10798191; doi:10.1093/molbev/msae001)
Supplement: msae001_Supplementary_Data [file msae001_supplementary_data.zip]

Archive with 7 entries (7 files):
- Supplementary Table 4.xlsx
- Supplementary Table 5.xlsx
- Supplementary Table 6.xlsx
- Supplementary_Materials.docx
- Supplementary Table 1.xlsx
- Supplementary Table 2.xlsx
- Supplementary Table 3.xlsx
