# Supplementary material for: Deciphering the Role of Rapidly Evolving Conserved Elements in Primate Brain Development and Exploring Their Potential Involvement in Alzheimer's Disease
Source: Mol Biol Evol. 2024 Jan 4;41(1):msae001. doi: 10.1093/molbev/msae001 (PMC10798191; doi:10.1093/molbev/msae001)
Supplement: msae001_Supplementary_Data [file msae001_supplementary_data.zip › Supplementary Table 4.xlsx]

## Sheet: Sheet1
Table S4. Correlation coefficient and significance between WGCNA modules and development time.
Development stage	WGCNA module	Module-development time correlation coefficient	Significance
Adult	AMY-M1	0.27	0.1
Adult	AMY-M2	0.66	1e-05
Adult	AMY-M3	0.31	0.07
Adult	AMY-M4	-0.54	0.0006
Adult	AMY-M5	-0.26	0.1
Adult	AMY-M6	0.23	0.2
Adult	CBC-M1	-0.46	0.008
Adult	CBC-M2	0.17	0.3
Adult	CBC-M3	0.24	0.2
Adult	CBC-M4	0.4	0.02
Adult	CBC-M5	0.23	0.2
Adult	CBC-M6	0.59	0.0003
Adult	CBC-M7	0.093	0.6
Adult	HIP-M1	0.33	0.04
Adult	HIP-M2	0.3	0.07
Adult	HIP-M3	0.14	0.4
Adult	HIP-M4	-0.16	0.3
Adult	HIP-M5	-0.69	9e-07
Adult	HIP-M6	-0.54	0.0004
Adult	HIP-M7	-0.044	0.8
Adult	MD-M1	0.66	3e-05
Adult	MD-M2	0.31	0.08
Adult	MD-M3	-0.43	0.01
Adult	MD-M4	-0.12	0.5
Adult	MD-M5	0.19	0.3
Adult	NCX-M1	-0.29	2e-09
Adult	NCX-M2	-0.45	2e-22
Adult	NCX-M3	0.69	1e-60
Adult	NCX-M4	0.42	1e-18
Adult	NCX-M5	-0.18	0.0003
Adult	CBC-M1	-0.16	0.4
Adult	CBC-M2	0.66	2e-05
Adult	CBC-M3	-0.55	0.0008
Adult	CBC-M4	0.02	0.9
Adult	CBC-M5	0.15	0.4
Fetal_CP	AMY-M1	0.28	0.1
Fetal_CP	AMY-M2	0.64	2e-05
Fetal_CP	AMY-M3	-0.21	0.2
Fetal_CP	AMY-M4	-0.27	0.1
Fetal_CP	AMY-M5	-0.57	0.0002
Fetal_CP	AMY-M6	0.15	0.4
Fetal_CP	CBC-M1	0.16	0.4
Fetal_CP	CBC-M2	0.068	0.7
Fetal_CP	CBC-M3	-0.63	9e-05
Fetal_CP	CBC-M4	-0.015	0.9
Fetal_CP	HIP-M1	-0.21	0.2
Fetal_CP	HIP-M2	0.075	0.6
Fetal_CP	HIP-M3	-0.62	3e-05
Fetal_CP	HIP-M4	0.068	0.7
Fetal_CP	MD-M1	0.082	0.6
Fetal_CP	MD-M2	-0.15	0.4
Fetal_CP	MD-M3	-0.71	3e-06
Fetal_CP	MD-M4	-0.56	0.0007
Fetal_CP	MD-M5	0.2	0.3
Fetal_CP	NCX-M1	0.75	2e-77
Fetal_CP	NCX-M2	0.091	0.06
Fetal_CP	NCX-M3	-0.54	3e-33
Fetal_CP	NCX-M4	-0.31	1e-10
Fetal_CP	NCX-M5	0.14	0.005
Fetal_CP	CBC-M1	0.6	0.0002
Fetal_CP	CBC-M2	-0.18	0.3
Fetal_CP	CBC-M3	-0.18	0.3
Fetal_CP	CBC-M4	-0.68	8e-06
Fetal_CP	CBC-M5	-0.023	0.9
Fetal_GZ	AMY-M1	-0.28	0.1
Fetal_GZ	AMY-M2	-0.57	0.0002
Fetal_GZ	AMY-M3	0.66	8e-06
Fetal_GZ	AMY-M4	0.33	0.05
Fetal_GZ	AMY-M5	0.052	0.8
Fetal_GZ	CBC-M1	0.11	0.5
Fetal_GZ	CBC-M2	0.4	0.02
Fetal_GZ	CBC-M3	-0.0067	1
Fetal_GZ	CBC-M4	0.61	0.0002
Fetal_GZ	CBC-M5	0.13	0.5
Fetal_GZ	HIP-M1	-0.19	0.2
Fetal_GZ	HIP-M2	-0.58	0.0001
Fetal_GZ	HIP-M3	0.31	0.06
Fetal_GZ	MD-M1	0.18	0.3
Fetal_GZ	MD-M2	-0.64	6e-05
Fetal_GZ	MD-M3	-0.49	0.004
Fetal_GZ	MD-M4	-0.1	0.6
Fetal_GZ	MD-M5	0.009	1
Fetal_GZ	MD-M6	0.098	0.6
Fetal_GZ	NCX-M1	-0.49	3e-26
Fetal_GZ	NCX-M2	0.68	1e-58
Fetal_GZ	NCX-M3	0.35	3e-13
Fetal_GZ	NCX-M4	-0.054	0.3
Fetal_GZ	CBC-M1	0.69	8e-06
Fetal_GZ	CBC-M2	-0.17	0.3
Fetal_GZ	CBC-M3	-0.17	0.3
Fetal_GZ	CBC-M4	-0.59	0.0002
Fetal_GZ	CBC-M5	-0.14	0.4
