# Supplementary material for: Deciphering the Role of Rapidly Evolving Conserved Elements in Primate Brain Development and Exploring Their Potential Involvement in Alzheimer's Disease
Source: Mol Biol Evol. 2024 Jan 4;41(1):msae001. doi: 10.1093/molbev/msae001 (PMC10798191; doi:10.1093/molbev/msae001)
Supplement: msae001_Supplementary_Data [file msae001_supplementary_data.zip › Supplementary Table 5.xlsx]

## Sheet: Table S5a
Table S5a. Coordinates of RECEs overlapping with gene promoters and their associated genes in neurons. chr, start, and end represents the coordinates of gene promoters. chr, start_pro and end_pro represents the coordinates of H3K4me3 peaks. chr_RECE, start_RECE and end_RECE represents the coordinates of RECEs.
chr	start	end	genename	start_pro	end_pro	chr_RECE	start_RECE	end_RECE
chr1	10457137	10460137	PGD	10457964	10460950	chr1	10459684	10459774
chr2	220411380	220414380	RP11-256I23.1	220412359	220413079	chr2	220414374	220414926
chr2	220412869	220415869	MIR3132	220412359	220413079	chr2	220414374	220414926
chr2	220412869	220415869	MIR3132	220415345	220418416	chr2	220414374	220414926
chr3	122711120	122714120	SEMA5B	122709453	122712875	chr3	122713192	122713302
chr4	567201	570201	RP11-1263C18.1	566158	575220	chr4	568335	568573
chr5	139486228	139489228	LINC01024	139486220	139490139	chr5	139488280	139490728
chr5	139486051	139489051	LINC01024	139486220	139490139	chr5	139488280	139490728
chr5	139486234	139489234	LINC01024	139486220	139490139	chr5	139488280	139490728
chr6	86879736	86882736	RP1-263J7.2	86881692	86883771	chr6	86879925	86880387
chr7	96634737	96637737	DLX6	96624843	96657397	chr7	96637625	96637893
chr8	65283885	65286885	MIR124-2HG	65276872	65297574	chr8	65285787	65286262
chr9	96107696	96110696	C9orf129	96105548	96109461	chr9	96108413	96108542
chr10	3826385	3829385	KLF6	3818959	3828900	chr10	3826409	3826540
chr11	6501709	6504709	ARFIP2	6501368	6504204	chr11	6502026	6502067
chr11	6501542	6504542	ARFIP2	6501368	6504204	chr11	6502026	6502067
chr11	6501666	6504666	ARFIP2	6501368	6504204	chr11	6502026	6502067
chr11	6501573	6504573	ARFIP2	6501368	6504204	chr11	6502026	6502067
chr11	6501664	6504664	ARFIP2	6501368	6504204	chr11	6502026	6502067
chr11	6501544	6504544	ARFIP2	6501368	6504204	chr11	6502026	6502067
chr11	6500677	6503677	TIMM10B	6501368	6504204	chr11	6502026	6502067
chr11	6500731	6503731	TIMM10B	6501368	6504204	chr11	6502026	6502067
chr11	6500731	6503731	CTD-2010I16.2	6501368	6504204	chr11	6502026	6502067
chr11	64051111	64054111	BAD	64050380	64055300	chr11	64052079	64052253
chr11	64051141	64054141	BAD	64050380	64055300	chr11	64052079	64052253
chr11	64050841	64053841	BAD	64050380	64055300	chr11	64052079	64052253
chr11	64051125	64054125	BAD	64050380	64055300	chr11	64052079	64052253
chr11	64049811	64052811	GPR137	64050380	64055300	chr11	64052079	64052253
chr11	64050283	64053283	GPR137	64050380	64055300	chr11	64052079	64052253
chr11	64050729	64053729	GPR137	64050380	64055300	chr11	64052079	64052253
chr11	64051890	64054890	GPR137	64050380	64055300	chr11	64052079	64052253
chr11	64051892	64054892	GPR137	64050380	64055300	chr11	64052079	64052253
chr12	173931	176931	IQSEC3	174566	180550	chr12	176330	176658
chr13	32604776	32607776	FRY-AS1	32602691	32611990	chr13	32605547	32606099
chr13	32603437	32606437	FRY	32602691	32611990	chr13	32605547	32606099
chr14	36001248	36004248	INSM2	36001822	36006845	chr14	36002658	36002802
chr14	71106921	71109921	CTD-2540L5.5	71107512	71111363	chr14	71108566	71108608
chr14	71107015	71110015	CTD-2540L5.6	71107512	71111363	chr14	71108566	71108608
chr14	71106504	71109504	TTC9	71107512	71111363	chr14	71108566	71108608
chr14	103241813	103244813	TRAF3	103243072	103247575	chr14	103244475	103244523
chr14	103241816	103244816	TRAF3	103243072	103247575	chr14	103244475	103244523
chr14	103241894	103244894	TRAF3	103243072	103247575	chr14	103244475	103244523
chr14	103241939	103244939	TRAF3	103243072	103247575	chr14	103244475	103244523
chr15	40729920	40732920	BAHD1	40731467	40736667	chr15	40731594	40732649
chr15	40731411	40734411	BAHD1	40731467	40736667	chr15	40731594	40732649
chr17	3793037	3796037	CAMKK1	3791331	3797224	chr17	3795494	3795877
chr17	3795338	3798338	CAMKK1	3791331	3797224	chr17	3795494	3795877
chr17	7386582	7389582	ZBTB4	7386074	7392777	chr17	7387193	7387418
chr17	7385685	7388685	POLR2A	7386074	7392777	chr17	7387193	7387418
chr17	7385939	7388939	POLR2A	7386074	7392777	chr17	7387193	7387418
chr17	37616014	37619014	CDK12	37616932	37622326	chr17	37618023	37619501
chr17	37616292	37619292	CDK12	37616932	37622326	chr17	37618023	37619501
chr17	45770630	45773630	TBKBP1	45770362	45773231	chr17	45772379	45772664
chr17	45771051	45774051	TBKBP1	45770362	45773231	chr17	45772379	45772664
chr17	56408869	56411869	RP5-1171I10.5	56400862	56410582	chr17	56410057	56410122
chr18	70533810	70536810	NETO1	70521037	70539183	chr18	70534758	70535270
chr18	70534184	70537184	NETO1	70521037	70539183	chr18	70534758	70535270
chr18	70531934	70534934	NETO1	70521037	70539183	chr18	70534758	70535270
chr18	70534275	70537275	RP11-676J15.1	70521037	70539183	chr18	70534758	70535270
chr19	30300805	30303805	CCNE1	30301784	30304360	chr19	30303536	30303711
chr19	30301561	30304561	CCNE1	30301784	30304360	chr19	30303536	30303711
chr19	36206921	36209921	KMT2B	36206810	36210521	chr19	36209410	36209877
chr19	36641927	36644927	COX7A1	36641789	36644186	chr19	36642358	36642488
chr19	49014061	49017061	LMTK3	49012559	49017948	chr19	49016337	49017010
chr19	49015446	49018446	LMTK3	49012559	49017948	chr19	49016337	49017010
chr19	49015917	49018917	CTC-273B12.10	49012559	49017948	chr19	49016337	49017010
chr20	10199402	10202402	SNAP25-AS1	10196710	10210374	chr20	10199416	10199957
chr20	10199154	10202154	SNAP25-AS1	10196710	10210374	chr20	10199416	10199957
chr20	10198963	10201963	SNAP25-AS1	10196710	10210374	chr20	10199416	10199957
chr20	10199172	10202172	SNAP25-AS1	10196710	10210374	chr20	10199416	10199957
chr20	10197478	10200478	SNAP25	10196710	10210374	chr20	10199416	10199957
chr20	10197481	10200481	SNAP25	10196710	10210374	chr20	10199416	10199957
chr22	20377677	20380677	TMEM191B	20377111	20380034	chr22	20380118	20380182
chr22	21821437	21824437	TMEM191C	21820906	21824243	chr22	21823902	21823966
chrX	48365350	48368350	PORCN	48366326	48369522	chrX	48365686	48365989
chrX	48365390	48368390	PORCN	48366326	48369522	chrX	48365686	48365989
chrX	48365428	48368428	PORCN	48366326	48369522	chrX	48365686	48365989
chrX	92927567	92930567	NAP1L3	92924795	92931549	chrX	92929031	92930094
chrX	92927012	92930012	FAM133A	92924795	92931549	chrX	92929031	92930094
chrX	92927205	92930205	FAM133A	92924795	92931549	chrX	92929031	92930094

## Sheet: Table S5b
Table S5b. Coordinates of RECEs overlapping with gene promoter-interacting enhancers in neurons. chr, start_tss, and end_tss represents the coordinates including gene promoters. chr, start_enhancer and end_enhancer represents the coordinates including H3K27ac peaks. chr_RECE, start_RECE and end_RECE represents the coordinates of RECEs.
chr	start_tss	end_tss	start_enhancer	end_enhancer	genename	chr_RECE	start_RECE	end_RECE
chr10	3290000	3300000	3820000	3830000	RP11-298E9.6	chr10	3826409	3826540
chr10	4690000	4700000	3820000	3830000	LINC00705	chr10	3826409	3826540
chr10	4690000	4700000	3820000	3830000	LINC00704	chr10	3826409	3826540
chr1	1540000	1550000	1600000	1610000	MIB2	chr1	1607500	1607597
chr1	1560000	1570000	1600000	1610000	MMP23B	chr1	1607500	1607597
chr1	1650000	1660000	1600000	1610000	CDK11A	chr1	1607500	1607597
chr1	1650000	1660000	1600000	1610000	RP1-283E3.4	chr1	1607500	1607597
chr1	1660000	1670000	1600000	1610000	RP1-283E3.4	chr1	1607500	1607597
chr1	1660000	1670000	1600000	1610000	RP1-283E3.8	chr1	1607500	1607597
chr1	182280000	182290000	183150000	183160000	LINC01344	chr1	183152297	183152329
chr1	203840000	203850000	204120000	204130000	KRT8P29	chr1	204124134	204124320
chr1	203840000	203850000	204120000	204130000	KRT8P29	chr1	204125317	204125488
chr1	203840000	203850000	204120000	204130000	KRT8P29	chr1	204125791	204125957
chr1	203840000	203850000	204120000	204130000	KRT8P29	chr1	204129697	204129811
chr1	204330000	204340000	204120000	204130000	PLEKHA6	chr1	204124134	204124320
chr1	204330000	204340000	204120000	204130000	PLEKHA6	chr1	204125317	204125488
chr1	204330000	204340000	204120000	204130000	PLEKHA6	chr1	204125791	204125957
chr1	204330000	204340000	204120000	204130000	PLEKHA6	chr1	204129697	204129811
chr1	204330000	204340000	204120000	204130000	LINC00628	chr1	204124134	204124320
chr1	204330000	204340000	204120000	204130000	LINC00628	chr1	204125317	204125488
chr1	204330000	204340000	204120000	204130000	LINC00628	chr1	204125791	204125957
chr1	204330000	204340000	204120000	204130000	LINC00628	chr1	204129697	204129811
chr1	204480000	204490000	204120000	204130000	MDM4	chr1	204124134	204124320
chr1	204480000	204490000	204120000	204130000	MDM4	chr1	204125317	204125488
chr1	204480000	204490000	204120000	204130000	MDM4	chr1	204125791	204125957
chr1	204480000	204490000	204120000	204130000	MDM4	chr1	204129697	204129811
chr12	111360000	111370000	111700000	111710000	MYL2	chr12	111708009	111708371
chr12	111460000	111470000	111700000	111710000	CUX2	chr12	111708009	111708371
chr12	133310000	133320000	133380000	133390000	ANKLE2	chr12	133383759	133383843
chr12	133310000	133320000	133380000	133390000	RP13-672B3.5	chr12	133383759	133383843
chr12	133320000	133330000	133380000	133390000	RP13-672B3.5	chr12	133383759	133383843
chr12	133340000	133350000	133380000	133390000	ANKLE2	chr12	133383759	133383843
chr12	133400000	133410000	133380000	133390000	GOLGA3	chr12	133383759	133383843
chr12	133400000	133410000	133380000	133390000	RPS11P5	chr12	133383759	133383843
chr12	133470000	133480000	133380000	133390000	RP11-46H11.2	chr12	133383759	133383843
chr1	228130000	228140000	227950000	227960000	MIR5008	chr1	227957100	227957269
chr1	228130000	228140000	227950000	227960000	WNT9A	chr1	227957100	227957269
chr1	228270000	228280000	227950000	227960000	ARF1	chr1	227957100	227957269
chr1	228290000	228300000	227950000	227960000	C1orf35	chr1	227957100	227957269
chr1	228290000	228300000	227950000	227960000	MRPL55	chr1	227957100	227957269
chr12	50290000	50300000	50310000	50320000	FAIM2	chr12	50315675	50315794
chr12	51980000	51990000	52140000	52150000	SCN8A	chr12	52143047	52143595
chr13	44730000	44740000	45020000	45030000	SMIM2-IT1	chr13	45026839	45026951
chr13	44730000	44740000	45020000	45030000	SMIM2	chr13	45026839	45026951
chr13	96810000	96820000	97050000	97060000	RN7SL164P	chr13	97055600	97055844
chr14	101430000	101440000	101860000	101870000	SNORD114-7	chr14	101863575	101863700
chr14	101430000	101440000	101860000	101870000	SNORD114-9	chr14	101863575	101863700
chr14	101430000	101440000	101860000	101870000	SNHG23	chr14	101863575	101863700
chr14	101430000	101440000	101860000	101870000	SNORD114-10	chr14	101863575	101863700
chr14	101430000	101440000	101860000	101870000	SNORD114-11	chr14	101863575	101863700
chr14	101430000	101440000	101860000	101870000	SNORD114-12	chr14	101863575	101863700
chr14	101430000	101440000	101860000	101870000	SNORD114-13	chr14	101863575	101863700
chr14	101430000	101440000	101860000	101870000	SNORD114-14	chr14	101863575	101863700
chr14	101430000	101440000	101860000	101870000	SNORD114-15	chr14	101863575	101863700
chr14	101430000	101440000	101860000	101870000	SNORD114-16	chr14	101863575	101863700
chr14	101430000	101440000	101860000	101870000	SNORD114-17	chr14	101863575	101863700
chr14	101530000	101540000	101900000	101910000	MIR541	chr14	101909000	101909338
chr14	101530000	101540000	101900000	101910000	MIR409	chr14	101909000	101909338
chr14	101530000	101540000	101900000	101910000	MIR412	chr14	101909000	101909338
chr14	101530000	101540000	101900000	101910000	MIR369	chr14	101909000	101909338
chr14	101530000	101540000	101900000	101910000	MIR410	chr14	101909000	101909338
chr14	101530000	101540000	101900000	101910000	MIR656	chr14	101909000	101909338
chr14	101530000	101540000	101900000	101910000	MEG9	chr14	101909000	101909338
chr14	71270000	71280000	71100000	71110000	MAP3K9	chr14	71108566	71108608
chr14	71270000	71280000	71100000	71110000	RP6-65G23.3	chr14	71108566	71108608
chr14	93790000	93800000	93890000	93900000	UNC79	chr14	93894389	93894933
chr14	93790000	93800000	93890000	93900000	BTBD7	chr14	93894389	93894933
chr14	93790000	93800000	93890000	93900000	RP11-120E11.2	chr14	93894389	93894933
chr16	29810000	29820000	30010000	30020000	MAZ	chr16	30012469	30012931
chr16	29810000	29820000	30010000	30020000	AC009133.24	chr16	30012469	30012931
chr16	29810000	29820000	30010000	30020000	AC009133.15	chr16	30012469	30012931
chr16	29820000	29830000	30010000	30020000	MAZ	chr16	30012469	30012931
chr16	29820000	29830000	30010000	30020000	AC009133.24	chr16	30012469	30012931
chr16	29820000	29830000	30010000	30020000	AC009133.15	chr16	30012469	30012931
chr16	29820000	29830000	30010000	30020000	AC009133.12	chr16	30012469	30012931
chr16	29820000	29830000	30010000	30020000	PRRT2	chr16	30012469	30012931
chr16	29820000	29830000	30010000	30020000	AC009133.23	chr16	30012469	30012931
chr16	29820000	29830000	30010000	30020000	PAGR1	chr16	30012469	30012931
chr16	29820000	29830000	30010000	30020000	CTD-2574D22.6	chr16	30012469	30012931
chr16	29820000	29830000	30010000	30020000	MVP	chr16	30012469	30012931
chr16	29900000	29910000	30010000	30020000	SEZ6L2	chr16	30012469	30012931
chr16	29900000	29910000	30010000	30020000	ASPHD1	chr16	30012469	30012931
chr16	29910000	29920000	30010000	30020000	SEZ6L2	chr16	30012469	30012931
chr16	29910000	29920000	30010000	30020000	ASPHD1	chr16	30012469	30012931
chr16	29920000	29930000	30010000	30020000	CTD-2574D22.3	chr16	30012469	30012931
chr16	3730000	3740000	4290000	4300000	TRAP1	chr16	4291981	4292112
chr16	3730000	3740000	4290000	4300000	RP11-461A8.5	chr16	4291981	4292112
chr16	4300000	4310000	4160000	4170000	LINC01569	chr16	4163742	4164795
chr16	87630000	87640000	87450000	87460000	JPH3	chr16	87453382	87453485
chr16	87630000	87640000	87450000	87460000	RP11-482M8.3	chr16	87453382	87453485
chr16	87720000	87730000	87450000	87460000	RP11-278A23.4	chr16	87453382	87453485
chr16	87720000	87730000	87450000	87460000	RP11-278A23.1	chr16	87453382	87453485
chr16	9180000	9190000	8980000	8990000	C16orf72	chr16	8987570	8987993
chr17	20380000	20390000	21220000	21230000	TNPO1P3	chr17	21223664	21223766
chr17	21360000	21370000	21220000	21230000	RP11-728E14.2	chr17	21223664	21223766
chr17	21360000	21370000	21220000	21230000	RP11-728E14.3	chr17	21223664	21223766
chr17	3140000	3150000	3790000	3800000	OR1D4	chr17	3795494	3795877
chr17	45630000	45640000	44810000	44820000	Y_RNA	chr17	44811359	44811444
chr17	46040000	46050000	46090000	46100000	CDK5RAP3	chr17	46093405	46093459
chr17	46690000	46700000	46090000	46100000	HOXB7	chr17	46093405	46093459
chr17	46690000	46700000	46090000	46100000	HOXB8	chr17	46093405	46093459
chr17	48630000	48640000	48700000	48710000	CACNA1G	chr17	48706964	48707024
chr17	48630000	48640000	48700000	48710000	CACNA1G-AS1	chr17	48706964	48707024
chr17	48760000	48770000	48700000	48710000	RP11-294J22.6	chr17	48706964	48707024
chr18	46470000	46480000	46250000	46260000	SMAD7	chr18	46253146	46253256
chr1	990000	1000000	1600000	1610000	RP11-54O7.14	chr1	1607500	1607597
chr1	990000	1000000	1600000	1610000	RP11-465B22.3	chr1	1607500	1607597
chr1	990000	1000000	1600000	1610000	RP11-54O7.18	chr1	1607500	1607597
chr20	3760000	3770000	3700000	3710000	SPEF1	chr20	3709607	3709737
chr20	3760000	3770000	3700000	3710000	CDC25B	chr20	3709607	3709737
chr20	3760000	3770000	3700000	3710000	CENPB	chr20	3709607	3709737
chr20	3790000	3800000	3700000	3710000	LINC01730	chr20	3709607	3709737
chr20	3790000	3800000	3700000	3710000	RP5-1009E24.9	chr20	3709607	3709737
chr20	3790000	3800000	3700000	3710000	AP5S1	chr20	3709607	3709737
chr2	101430000	101440000	101560000	101570000	NPAS2	chr2	101564660	101565127
chr2	101430000	101440000	101560000	101570000	AC092168.2	chr2	101564660	101565127
chr2	175710000	175720000	175740000	175750000	CHN1	chr2	175740817	175740971
chr2	220030000	220040000	220410000	220420000	RP11-33O4.2	chr2	220414374	220414926
chr2	220030000	220040000	220410000	220420000	SLC23A3	chr2	220414374	220414926
chr2	220120000	220130000	220410000	220420000	TUBA4A	chr2	220414374	220414926
chr2	220300000	220310000	220410000	220420000	SPEG	chr2	220414374	220414926
chr2	220360000	220370000	220410000	220420000	SPEG	chr2	220414374	220414926
chr2	220360000	220370000	220410000	220420000	GMPPA	chr2	220414374	220414926
chr2	220360000	220370000	220410000	220420000	RP11-316O14.1	chr2	220414374	220414926
chr2	220500000	220510000	220410000	220420000	RP11-256I23.3	chr2	220414374	220414926
chr22	21010000	21020000	21900000	21910000	AC007050.1	chr22	21904000	21904150
chr22	21010000	21020000	21900000	21910000	SMPD4P1	chr22	21904000	21904150
chr22	21330000	21340000	21900000	21910000	LZTR1	chr22	21904000	21904150
chr22	21330000	21340000	21900000	21910000	XXbac-B135H6.18	chr22	21904000	21904150
chr22	21380000	21390000	21900000	21910000	AC002472.11	chr22	21904000	21904150
chr22	21380000	21390000	21900000	21910000	SLC7A4	chr22	21904000	21904150
chr22	21380000	21390000	21900000	21910000	MIR649	chr22	21904000	21904150
chr22	21910000	21920000	21820000	21830000	UBE2L3	chr22	21823902	21823966
chr22	22600000	22610000	21820000	21830000	VPREB1	chr22	21823902	21823966
chr22	22610000	22620000	21820000	21830000	CH17-264L24.1	chr22	21823902	21823966
chr22	22900000	22910000	21900000	21910000	LL22NC03-63E9.3	chr22	21904000	21904150
chr22	22900000	22910000	21900000	21910000	PRAME	chr22	21904000	21904150
chr22	30000000	30010000	30500000	30510000	NF2	chr22	30504751	30504860
chr22	30000000	30010000	30500000	30510000	RPEP4	chr22	30504751	30504860
chr22	31020000	31030000	30500000	30510000	SLC35E4	chr22	30504751	30504860
chr22	50230000	50240000	50280000	50290000	RP3-522J7.6	chr22	50280172	50280436
chr22	50230000	50240000	50280000	50290000	RP11-494O16.3	chr22	50280172	50280436
chrX	12990000	13000000	13260000	13270000	TMSB4X	chrX	13269442	13269918
chrX	135280000	135290000	135100000	135110000	FHL1	chrX	135100588	135100781
chrX	135340000	135350000	135100000	135110000	MAP7D3	chrX	135100588	135100781
chrX	18230000	18240000	17820000	17830000	BEND2	chrX	17827376	17827413
chrX	18440000	18450000	18640000	18650000	CDKL5	chrX	18648324	18649548
chrX	18900000	18910000	18490000	18500000	PHKA2-AS1	chrX	18490320	18490522
chrX	18900000	18910000	18620000	18630000	PHKA2-AS1	chrX	18621866	18623001
chrX	18900000	18910000	18640000	18650000	PHKA2-AS1	chrX	18648324	18649548
chrX	18910000	18920000	18490000	18500000	PHKA2-AS1	chrX	18490320	18490522
chrX	18910000	18920000	18620000	18630000	PHKA2-AS1	chrX	18621866	18623001
chrX	18910000	18920000	18640000	18650000	PHKA2-AS1	chrX	18648324	18649548
chrX	48770000	48780000	48910000	48920000	SLC35A2	chrX	48912954	48913094
chrX	48770000	48780000	48910000	48920000	PIM2	chrX	48912954	48913094
chr2	65660000	65670000	65590000	65600000	SPRED2	chr2	65598018	65598199
chr2	65660000	65670000	65590000	65600000	AC074391.1	chr2	65598018	65598199
chr2	73140000	73150000	73170000	73180000	EMX1	chr2	73175835	73176238
chr3	122230000	122240000	122710000	122720000	KPNA1	chr3	122713192	122713302
chr3	126700000	126710000	127100000	127110000	PLXNA1	chr3	127100990	127101066
chr4	1000000	1010000	760000	770000	FGFRL1	chr4	761961	762107
chr4	1000000	1010000	890000	900000	FGFRL1	chr4	898421	898578
chr4	1000000	1010000	1160000	1170000	FGFRL1	chr4	1164785	1164985
chr4	1000000	1010000	1160000	1170000	FGFRL1	chr4	1165045	1165277
chr4	1010000	1020000	760000	770000	RP11-460I19.2	chr4	761961	762107
chr4	1010000	1020000	890000	900000	RP11-460I19.2	chr4	898421	898578
chr4	1010000	1020000	1160000	1170000	RP11-460I19.2	chr4	1164785	1164985
chr4	1010000	1020000	1160000	1170000	RP11-460I19.2	chr4	1165045	1165277
chr4	1200000	1210000	1160000	1170000	SPON2	chr4	1164785	1164985
chr4	1200000	1210000	1160000	1170000	SPON2	chr4	1165045	1165277
chr4	1200000	1210000	1160000	1170000	CTBP1-AS	chr4	1164785	1164985
chr4	1200000	1210000	1160000	1170000	CTBP1-AS	chr4	1165045	1165277
chr4	1230000	1240000	1160000	1170000	CTBP1	chr4	1164785	1164985
chr4	1230000	1240000	1160000	1170000	CTBP1	chr4	1165045	1165277
chr4	1300000	1310000	1160000	1170000	MAEA	chr4	1164785	1164985
chr4	1300000	1310000	1160000	1170000	MAEA	chr4	1165045	1165277
chr4	1340000	1350000	1160000	1170000	UVSSA	chr4	1164785	1164985
chr4	1340000	1350000	1160000	1170000	UVSSA	chr4	1165045	1165277
chr4	1340000	1350000	1160000	1170000	AC078852.1	chr4	1164785	1164985
chr4	1340000	1350000	1160000	1170000	AC078852.1	chr4	1165045	1165277
chr4	1660000	1670000	1980000	1990000	FAM53A	chr4	1980349	1980660
chr4	1670000	1680000	1980000	1990000	FAM53A	chr4	1980349	1980660
chr4	1680000	1690000	1980000	1990000	Y_RNA	chr4	1980349	1980660
chr4	1680000	1690000	1980000	1990000	FAM53A	chr4	1980349	1980660
chr4	1850000	1860000	1900000	1910000	LETM1	chr4	1902302	1902981
chr4	1950000	1960000	1930000	1940000	NSD2	chr4	1932348	1932502
chr4	1950000	1960000	1980000	1990000	NSD2	chr4	1980349	1980660
chr4	2360000	2370000	1980000	1990000	ZFYVE28	chr4	1980349	1980660
chr4	2500000	2510000	1950000	1960000	RP11-503N18.5	chr4	1952394	1952450
chr4	320000	330000	560000	570000	RP11-478C6.1	chr4	568335	568573
chr4	320000	330000	560000	570000	ZNF141	chr4	568335	568573
chr4	330000	340000	560000	570000	RP11-478C6.1	chr4	568335	568573
chr4	330000	340000	560000	570000	ZNF141	chr4	568335	568573
chr4	330000	340000	560000	570000	RP11-478C6.2	chr4	568335	568573
chr4	330000	340000	560000	570000	RP11-478C6.4	chr4	568335	568573
chr4	580000	590000	560000	570000	RN7SL358P	chr4	568335	568573
chr4	640000	650000	560000	570000	PDE6B	chr4	568335	568573
chr4	640000	650000	560000	570000	RP11-1191J2.2	chr4	568335	568573
chr4	660000	670000	560000	570000	MYL5	chr4	568335	568573
chr4	660000	670000	560000	570000	ATP5I	chr4	568335	568573
chr4	660000	670000	760000	770000	MYL5	chr4	761961	762107
chr4	660000	670000	760000	770000	ATP5I	chr4	761961	762107
chr4	670000	680000	560000	570000	ATP5I	chr4	568335	568573
chr4	670000	680000	560000	570000	MYL5	chr4	568335	568573
chr4	670000	680000	890000	900000	ATP5I	chr4	898421	898578
chr4	670000	680000	890000	900000	MYL5	chr4	898421	898578
chr4	680000	690000	560000	570000	MFSD7	chr4	568335	568573
chr4	710000	720000	760000	770000	RP11-1191J2.4	chr4	761961	762107
chr4	750000	760000	890000	900000	RP11-440L14.4	chr4	898421	898578
chr4	750000	760000	890000	900000	AC139887.4	chr4	898421	898578
chr4	750000	760000	890000	900000	PCGF3	chr4	898421	898578
chr4	750000	760000	940000	950000	RP11-440L14.4	chr4	944206	944308
chr4	750000	760000	940000	950000	AC139887.4	chr4	944206	944308
chr4	750000	760000	940000	950000	PCGF3	chr4	944206	944308
chr4	770000	780000	890000	900000	RP11-440L14.1	chr4	898421	898578
chr4	770000	780000	940000	950000	RP11-440L14.1	chr4	944206	944308
chr4	820000	830000	760000	770000	CPLX1	chr4	761961	762107
chr4	820000	830000	890000	900000	CPLX1	chr4	898421	898578
chr4	820000	830000	940000	950000	CPLX1	chr4	944206	944308
chr4	960000	970000	760000	770000	DGKQ	chr4	761961	762107
chr4	960000	970000	940000	950000	DGKQ	chr4	944206	944308
chr4	970000	980000	760000	770000	IDUA	chr4	761961	762107
chr4	970000	980000	890000	900000	IDUA	chr4	898421	898578
chr5	138530000	138540000	138030000	138040000	SIL1	chr5	138036381	138036731
chr5	138670000	138680000	138030000	138040000	RN7SKP64	chr5	138036381	138036731
chr5	138670000	138680000	138030000	138040000	PAIP2	chr5	138036381	138036731
chr5	173310000	173320000	173100000	173110000	CPEB4	chr5	173104374	173104507
chr5	173310000	173320000	173730000	173740000	CPEB4	chr5	173737791	173737921
chr5	173320000	173330000	173100000	173110000	CPEB4	chr5	173104374	173104507
chr5	173470000	173480000	173730000	173740000	HMP19	chr5	173737791	173737921
chr5	173480000	173490000	173730000	173740000	RP11-619L12.3	chr5	173737791	173737921
chr5	173600000	173610000	173730000	173740000	CTC-229L21.1	chr5	173737791	173737921
chr5	7290000	7300000	6750000	6760000	RP11-404K5.3	chr5	6755876	6756259
chr5	7290000	7300000	6750000	6760000	RP11-404K5.1	chr5	6755876	6756259
chr5	92900000	92910000	92660000	92670000	NR2F1-AS1	chr5	92661488	92662132
chr6	13270000	13280000	12960000	12970000	PHACTR1	chr6	12964037	12964121
chr6	13270000	13280000	12960000	12970000	RP1-257A7.4	chr6	12964037	12964121
chr6	290000	300000	310000	320000	DUSP22	chr6	319690	319954
chr6	43960000	43970000	43670000	43680000	C6orf223	chr6	43673823	43674150
chr6	43970000	43980000	43670000	43680000	AL109615.1	chr6	43673823	43674150
chr6	44190000	44200000	43670000	43680000	SLC29A1	chr6	43673823	43674150
chr6	690000	700000	310000	320000	EXOC2	chr6	319690	319954
chr7	101450000	101460000	101840000	101850000	CUX1	chr7	101846741	101847082
chr7	101450000	101460000	101860000	101870000	CUX1	chr7	101868111	101868437
chr7	101470000	101480000	101840000	101850000	CTA-339C12.1	chr7	101846741	101847082
chr7	101470000	101480000	101860000	101870000	CTA-339C12.1	chr7	101868111	101868437
chr7	140390000	140400000	141330000	141340000	NDUFB2	chr7	141338094	141338211
chr7	140390000	140400000	141330000	141340000	NDUFB2-AS1	chr7	141338094	141338211
chr7	1500000	1510000	1980000	1990000	AC102953.4	chr7	1985999	1986231
chr7	1500000	1510000	1980000	1990000	MICALL2	chr7	1985999	1986231
chr7	1500000	1510000	1980000	1990000	RP11-1246C19.1	chr7	1985999	1986231
chr7	1540000	1550000	1570000	1580000	INTS1	chr7	1572405	1572740
chr7	1540000	1550000	1570000	1580000	AC102953.6	chr7	1572405	1572740
chr7	2260000	2270000	1570000	1580000	MAD1L1	chr7	1572405	1572740
chr7	2270000	2280000	1570000	1580000	MAD1L1	chr7	1572405	1572740
chr7	2270000	2280000	1570000	1580000	MRM2	chr7	1572405	1572740
chr7	2270000	2280000	1570000	1580000	NUDT1	chr7	1572405	1572740
chr7	2270000	2280000	1980000	1990000	MAD1L1	chr7	1985999	1986231
chr7	2270000	2280000	1980000	1990000	MRM2	chr7	1985999	1986231
chr7	2270000	2280000	1980000	1990000	NUDT1	chr7	1985999	1986231
chr7	2280000	2290000	1570000	1580000	MRM2	chr7	1572405	1572740
chr7	2280000	2290000	1570000	1580000	NUDT1	chr7	1572405	1572740
chr7	2320000	2330000	1570000	1580000	IMMP1LP3	chr7	1572405	1572740
chr7	2390000	2400000	1570000	1580000	EIF3B	chr7	1572405	1572740
chr7	2420000	2430000	1570000	1580000	AC004840.8	chr7	1572405	1572740
chr7	2420000	2430000	1980000	1990000	AC004840.8	chr7	1985999	1986231
chr7	2430000	2440000	1570000	1580000	RP4-607J2.1	chr7	1572405	1572740
chr7	2430000	2440000	1980000	1990000	RP4-607J2.1	chr7	1985999	1986231
chr7	2440000	2450000	1570000	1580000	CHST12	chr7	1572405	1572740
chr7	25010000	25020000	24960000	24970000	OSBPL3	chr7	24966794	24966846
chr7	2660000	2670000	2610000	2620000	TTYH3	chr7	2611801	2611968
chr7	2670000	2680000	2610000	2620000	TTYH3	chr7	2611801	2611968
chr7	2680000	2690000	2610000	2620000	TTYH3	chr7	2611801	2611968
chr7	5450000	5460000	5390000	5400000	AC093620.5	chr7	5390622	5391095
chr7	5450000	5460000	5390000	5400000	AC093620.5	chr7	5391138	5391320
chr7	5450000	5460000	5390000	5400000	AC092171.2	chr7	5390622	5391095
chr7	5450000	5460000	5390000	5400000	AC092171.2	chr7	5391138	5391320
chr7	5460000	5470000	5390000	5400000	AC093620.5	chr7	5390622	5391095
chr7	5460000	5470000	5390000	5400000	AC093620.5	chr7	5391138	5391320
chr7	5460000	5470000	5390000	5400000	AC092171.2	chr7	5390622	5391095
chr7	5460000	5470000	5390000	5400000	AC092171.2	chr7	5391138	5391320
chr7	5460000	5470000	5390000	5400000	TNRC18	chr7	5390622	5391095
chr7	5460000	5470000	5390000	5400000	TNRC18	chr7	5391138	5391320
chr7	5460000	5470000	5390000	5400000	RP11-1275H24.2	chr7	5390622	5391095
chr7	5460000	5470000	5390000	5400000	RP11-1275H24.2	chr7	5391138	5391320
chr7	5460000	5470000	5390000	5400000	RP11-1275H24.3	chr7	5390622	5391095
chr7	5460000	5470000	5390000	5400000	RP11-1275H24.3	chr7	5391138	5391320
chr7	5460000	5470000	5390000	5400000	RP11-1275H24.1	chr7	5390622	5391095
chr7	5460000	5470000	5390000	5400000	RP11-1275H24.1	chr7	5391138	5391320
chr7	5460000	5470000	5960000	5970000	AC093620.5	chr7	5963013	5963181
chr7	5460000	5470000	5960000	5970000	AC092171.2	chr7	5963013	5963181
chr7	5460000	5470000	5960000	5970000	TNRC18	chr7	5963013	5963181
chr7	5460000	5470000	5960000	5970000	RP11-1275H24.2	chr7	5963013	5963181
chr7	5460000	5470000	5960000	5970000	RP11-1275H24.3	chr7	5963013	5963181
chr7	5460000	5470000	5960000	5970000	RP11-1275H24.1	chr7	5963013	5963181
chr7	5470000	5480000	5390000	5400000	RP11-1275H24.1	chr7	5390622	5391095
chr7	5470000	5480000	5390000	5400000	RP11-1275H24.1	chr7	5391138	5391320
chr7	6040000	6050000	6310000	6320000	Y_RNA	chr7	6310514	6311110
chr7	6040000	6050000	6310000	6320000	AIMP2	chr7	6310514	6311110
chr7	6040000	6050000	6310000	6320000	PMS2	chr7	6310514	6311110
chr7	6100000	6110000	6310000	6320000	EIF2AK1	chr7	6310514	6311110
chr7	6210000	6220000	5960000	5970000	Y_RNA	chr7	5963013	5963181
chr7	6210000	6220000	6310000	6320000	Y_RNA	chr7	6310514	6311110
chr7	6380000	6390000	5960000	5970000	FAM220A	chr7	5963013	5963181
chr7	6380000	6390000	6190000	6200000	FAM220A	chr7	6196353	6196721
chr7	6380000	6390000	6200000	6210000	FAM220A	chr7	6200170	6201217
chr7	6380000	6390000	6200000	6210000	FAM220A	chr7	6209477	6209944
chr7	6390000	6400000	5960000	5970000	FAM220A	chr7	5963013	5963181
chr7	6390000	6400000	6190000	6200000	FAM220A	chr7	6196353	6196721
chr7	6400000	6410000	6200000	6210000	RPSAP73	chr7	6200170	6201217
chr7	6400000	6410000	6200000	6210000	RPSAP73	chr7	6209477	6209944
chr7	6530000	6540000	6840000	6850000	AC072052.7	chr7	6840990	6841158
chr7	6790000	6800000	6200000	6210000	RSPH10B2	chr7	6200170	6201217
chr7	6790000	6800000	6200000	6210000	RSPH10B2	chr7	6209477	6209944
chr8	150000	160000	410000	420000	SEPT14P8	chr8	412978	413152
chr8	150000	160000	410000	420000	RP11-585F1.6	chr8	412978	413152
chr8	29380000	29390000	29540000	29550000	RP11-486M23.1	chr8	29541948	29542289
chr8	64490000	64500000	65280000	65290000	RP11-573J24.1	chr8	65285787	65286262
chr8	64610000	64620000	65280000	65290000	RP11-579E24.2	chr8	65285787	65286262
chr9	139680000	139690000	139740000	139750000	TMEM141	chr9	139745202	139745297
chr9	139680000	139690000	139740000	139750000	RP11-216L13.17	chr9	139745202	139745297
chr9	139680000	139690000	139740000	139750000	CCDC183	chr9	139745202	139745297
chr9	139690000	139700000	139740000	139750000	CCDC183	chr9	139745202	139745297
chr9	139690000	139700000	139740000	139750000	RP11-216L13.19	chr9	139745202	139745297
chr9	139690000	139700000	139740000	139750000	RP11-216L13.18	chr9	139745202	139745297
chr9	139700000	139710000	139740000	139750000	RABL6	chr9	139745202	139745297
chr9	139700000	139710000	139740000	139750000	CCDC183-AS1	chr9	139745202	139745297
chr9	139700000	139710000	139740000	139750000	NCLP1	chr9	139745202	139745297
chr9	139720000	139730000	139740000	139750000	MIR4292	chr9	139745202	139745297
chr9	139770000	139780000	139740000	139750000	TRAF2	chr9	139745202	139745297
chr9	139770000	139780000	139740000	139750000	MIR4479	chr9	139745202	139745297
chr9	139780000	139790000	139740000	139750000	TRAF2	chr9	139745202	139745297
chr9	139780000	139790000	139740000	139750000	MIR4479	chr9	139745202	139745297
chr9	139830000	139840000	139740000	139750000	RP11-229P13.2	chr9	139745202	139745297
chr9	139830000	139840000	139740000	139750000	RP11-229P13.25	chr9	139745202	139745297
chr9	139830000	139840000	139740000	139750000	C8G	chr9	139745202	139745297
chr9	139830000	139840000	139740000	139750000	FBXW5	chr9	139745202	139745297
chr9	139890000	139900000	139740000	139750000	CLIC3	chr9	139745202	139745297
chr9	139930000	139940000	139740000	139750000	RP11-229P13.27	chr9	139745202	139745297
chr9	139930000	139940000	139740000	139750000	NPDC1	chr9	139745202	139745297
chr9	73030000	73040000	73200000	73210000	KLF9	chr9	73203346	73203475
chr9	95630000	95640000	96100000	96110000	ZNF484	chr9	96108413	96108542
chr9	95650000	95660000	96100000	96110000	SNX18P2	chr9	96108413	96108542
chr9	99960000	99970000	100110000	100120000	RP11-498P14.3	chr9	100119890	100120017
chr9	99960000	99970000	100110000	100120000	ZNF322P1	chr9	100119890	100120017

## Sheet: Table S5c
Table S5c. Coordinates of RECEs overlapping with gene promoters and their associated genes in glia. chr, start, and end represents the coordinates of gene promoters. chr, start_pro and end_pro represents the coordinates of H3K4me3 peaks. chr_RECE, start_RECE and end_RECE represents the coordinates of RECEs.
chr	start	end	genename	chr_pro	start_pro	end_pro	chr_RECE	start_RECE	end_RECE
chr1	111413776	111416776	CD53	chr1	111414254	111421521	chr1	111415222	111415297
chr1	206856289	206859289	MAPKAPK2	chr1	206857379	206860690	chr1	206858387	206858618
chr1	206856382	206859382	MAPKAPK2	chr1	206857379	206860690	chr1	206858387	206858618
chr1	212003114	212006114	LPGAT1	chr1	211997163	212005245	chr1	212004548	212004625
chr1	212002580	212005580	LPGAT1	chr1	211997163	212005245	chr1	212004548	212004625
chr1	212002303	212005303	RP11-552D8.1	chr1	211997163	212005245	chr1	212004548	212004625
chr2	216972020	216975020	XRCC5	chr2	216973182	216975882	chr2	216974088	216974194
chr3	57879966	57882966	SLMAP	chr3	57881615	57882595	chr3	57880317	57880422
chr3	57880037	57883037	SLMAP	chr3	57881615	57882595	chr3	57880317	57880422
chr4	123376880	123379880	IL2	chr4	123379536	123380188	chr4	123377254	123378185
chr6	3847620	3850620	FAM50B	chr6	3848817	3850768	chr6	3850045	3850351
chr6	3847622	3850622	FAM50B	chr6	3848817	3850768	chr6	3850045	3850351
chr7	1092921	1095921	GPR146	chr7	1094297	1096023	chr7	1094840	1094941
chr7	80547667	80550667	SEMA3C	chr7	80545350	80549596	chr7	80550445	80550694
chr7	130597069	130600069	AC058791.1	chr7	130594293	130599221	chr7	130597651	130598419
chr9	98266517	98269517	RP11-435O5.5	chr9	98266355	98275355	chr9	98268397	98268971
chr9	98877693	98880693	RP11-569G13.3	chr9	98877428	98879862	chr9	98878677	98879058
chr9	118914083	118917083	PAPPA	chr9	118915532	118918584	chr9	118914354	118914571
chr9	139744819	139747819	MAMDC4	chr9	139742027	139745399	chr9	139745202	139745297
chr12	44227886	44230886	TMEM117	chr12	44228386	44231228	chr12	44229392	44229511
chr12	44227901	44230901	TMEM117	chr12	44228386	44231228	chr12	44229392	44229511
chr12	53441680	53444680	TNS2	chr12	53439410	53442389	chr12	53444629	53444792
chr12	53441680	53444680	TNS2	chr12	53442706	53449030	chr12	53444629	53444792
chr12	53441970	53444970	TNS2	chr12	53439410	53442389	chr12	53444629	53444792
chr12	53441970	53444970	TNS2	chr12	53442706	53449030	chr12	53444629	53444792
chr12	56842183	56845183	TIMELESS	chr12	56842192	56843929	chr12	56843569	56843815
chr12	56842187	56845187	TIMELESS	chr12	56842192	56843929	chr12	56843569	56843815
chr16	48591572	48594572	RP11-44I10.3	chr16	48591955	48593558	chr16	48592434	48592774
chr17	26902903	26905903	ALDOC	chr17	26901042	26904994	chr17	26905224	26905791
chr17	26902966	26905966	ALDOC	chr17	26901042	26904994	chr17	26905224	26905791
chr17	26903282	26906282	ALDOC	chr17	26901042	26904994	chr17	26905224	26905791
chr19	39389502	39392502	SIRT2	chr19	39386751	39391851	chr19	39389709	39390023
chr19	39389463	39392463	SIRT2	chr19	39386751	39391851	chr19	39389709	39390023
chr19	39388340	39391340	NFKBIB	chr19	39386751	39391851	chr19	39389709	39390023
chr19	39388592	39391592	NFKBIB	chr19	39386751	39391851	chr19	39389709	39390023
chr19	39388639	39391639	NFKBIB	chr19	39386751	39391851	chr19	39389709	39390023
chr19	44082790	44085790	PINLYP	chr19	44083915	44085868	chr19	44085775	44085876
chr19	44083189	44086189	PINLYP	chr19	44083915	44085868	chr19	44085775	44085876
chr19	47447792	47450792	CTD-2233K9.1	chr19	47447408	47448737	chr19	47450262	47450440
chr22	21901736	21904736	UBE2L3	chr22	21903649	21905615	chr22	21904000	21904150
chrX	23800073	23803073	RP13-314C10.5	chrX	23798949	23804847	chrX	23800661	23800804
chrX	23798327	23801327	Y_RNA	chrX	23798949	23804847	chrX	23800661	23800804
chrX	23799290	23802290	SAT1	chrX	23798949	23804847	chrX	23800661	23800804
chrX	48551945	48554945	SUV39H1	chrX	48553617	48556218	chrX	48553965	48554110
chrX	48552986	48555986	SUV39H1	chrX	48553617	48556218	chrX	48553965	48554110
chrX	105064536	105067536	NRK	chrX	105065699	105066880	chrX	105065412	105065702
chrX	105064546	105067546	NRK	chrX	105065699	105066880	chrX	105065412	105065702
chrX	107978639	107981639	IRS4	chrX	107977880	107982408	chrX	107981487	107981777

## Sheet: Table S5d
Table S5d. Coordinates of RECEs overlapping with gene promoter-interacting enhancers in glia. chr, start_tss, and end_tss represents the coordinates including gene promoters. chr, start_enhancer and end_enhancer represents the coordinates including H3K27ac peaks. chr_RECE, start_RECE and end_RECE represents the coordinates of RECEs.
chr	start_tss	end_tss	start_enhancer	end_enhancer	genename	chr_RECE	start_RECE	end_RECE
chr7	75740000	75750000	75320000	75330000	AC005077.8	chr7	75329518	75329566
chr7	75980000	75990000	75950000	75960000	AC005522.6	chr7	75957936	75959028
chr7	76100000	76110000	75160000	75170000	AC007078.4	chr7	75164232	75164379
chr7	76100000	76110000	75950000	75960000	AC007078.4	chr7	75957936	75959028
chr2	64860000	64870000	64950000	64960000	AC007365.3	chr2	64958946	64959183
chr16	29820000	29830000	29980000	29990000	AC009133.12	chr16	29989379	29989506
chr16	29810000	29820000	29980000	29990000	AC009133.15	chr16	29989379	29989506
chr16	29820000	29830000	29980000	29990000	AC009133.15	chr16	29989379	29989506
chr16	29820000	29830000	29980000	29990000	AC009133.23	chr16	29989379	29989506
chr16	29810000	29820000	29980000	29990000	AC009133.24	chr16	29989379	29989506
chr16	29820000	29830000	29980000	29990000	AC009133.24	chr16	29989379	29989506
chr15	43970000	43980000	43650000	43660000	AC011330.5	chr15	43655617	43655701
chr10	75530000	75540000	75570000	75580000	AC022400.2	chr10	75577594	75577676
chr7	1200000	1210000	930000	940000	AC091729.9	chr7	935880	936094
chrX	39860000	39870000	40000000	40010000	AC092198.1	chrX	40007707	40008312
chr7	140000	150000	540000	550000	AC093627.10	chr7	543335	543527
chr7	190000	200000	540000	550000	AC093627.12	chr7	543335	543527
chr7	140000	150000	540000	550000	AC093627.9	chr7	543335	543527
chr7	1540000	1550000	1090000	1100000	AC102953.6	chr7	1094840	1094941
chr19	39320000	39330000	39380000	39390000	AC104534.3	chr19	39389709	39390023
chr1	1230000	1240000	1600000	1610000	ACAP3	chr1	1607500	1607597
chr7	950000	960000	930000	940000	ADAP1	chr7	935880	936094
chr4	2840000	2850000	2920000	2930000	ADD1	chr4	2928203	2928411
chr10	134900000	134910000	134520000	134530000	ADGRA1	chr10	134527851	134527972
chr10	134900000	134910000	134520000	134530000	ADGRA1-AS1	chr10	134527851	134527972
chr8	141640000	141650000	141530000	141540000	AGO2	chr8	141531078	141531428
chr1	2120000	2130000	1670000	1680000	AL590822.2	chr1	1670358	1670455
chr7	36640000	36650000	35960000	35970000	AOAH-IT1	chr7	35962761	35963127
chr16	29900000	29910000	29980000	29990000	ASPHD1	chr16	29989379	29989506
chr16	29910000	29920000	29980000	29990000	ASPHD1	chr16	29989379	29989506
chr5	172410000	172420000	173100000	173110000	ATP6V0E1	chr5	173104374	173104507
chr3	48480000	48490000	48460000	48470000	ATRIP	chr3	48460898	48461368
chrX	39950000	39960000	40000000	40010000	BCOR	chrX	40007707	40008312
chr12	121090000	121100000	121760000	121770000	CABP1	chr12	121765145	121765637
chr12	121700000	121710000	121760000	121770000	CAMKK2	chr12	121765145	121765637
chr12	121730000	121740000	121760000	121770000	CAMKK2	chr12	121765145	121765637
chr3	48480000	48490000	48460000	48470000	CCDC51	chr3	48460898	48461368
chr3	48230000	48240000	48460000	48470000	CDC25A	chr3	48460898	48461368
chr16	29870000	29880000	29980000	29990000	CDIPT	chr16	29989379	29989506
chr16	29870000	29880000	29980000	29990000	CDIPT-AS1	chr16	29989379	29989506
chr1	1650000	1660000	1600000	1610000	CDK11A	chr1	1607500	1607597
chr1	1580000	1590000	1670000	1680000	CDK11B	chr1	1670358	1670455
chr1	1590000	1600000	1670000	1680000	CDK11B	chr1	1670358	1670455
chr10	75530000	75540000	75570000	75580000	CHCHD1	chr10	75577594	75577676
chr10	75540000	75550000	75570000	75580000	CHCHD1	chr10	75577594	75577676
chr17	7340000	7350000	7380000	7390000	CHRNB1	chr17	7387193	7387418
chr17	55040000	55050000	55990000	56000000	COIL	chr17	55994631	55994764
chr4	84200000	84210000	83290000	83300000	COQ2	chr4	83292198	83293143
chr5	173310000	173320000	173100000	173110000	CPEB4	chr5	173104374	173104507
chr5	173320000	173330000	173100000	173110000	CPEB4	chr5	173104374	173104507
chr7	101910000	101920000	101520000	101530000	CTA-313A17.5	chr7	101526256	101526318
chr7	101470000	101480000	101890000	101900000	CTA-339C12.1	chr7	101892967	101893324
chr5	172410000	172420000	173100000	173110000	CTC-308K20.4	chr5	173104374	173104507
chr17	77960000	77970000	77760000	77770000	CTD-2529O21.1	chr17	77767877	77768930
chr16	29930000	29940000	29980000	29990000	CTD-2574D22.2	chr16	29989379	29989506
chr16	29930000	29940000	29980000	29990000	CTD-2574D22.4	chr16	29989379	29989506
chr16	29820000	29830000	29980000	29990000	CTD-2574D22.6	chr16	29989379	29989506
chr16	29870000	29880000	29980000	29990000	CTD-2574D22.7	chr16	29989379	29989506
chr1	9930000	9940000	10450000	10460000	CTNNBIP1	chr1	10459684	10459774
chr7	101450000	101460000	101890000	101900000	CUX1	chr7	101892967	101893324
chr5	139030000	139040000	139480000	139490000	CXXC5-AS1	chr5	139488280	139490728
chr7	1020000	1030000	1090000	1100000	CYP2W1	chr7	1094840	1094941
chr3	49050000	49060000	48460000	48470000	DALRD3	chr3	48460898	48461368
chr5	176940000	176950000	176720000	176730000	DDX41	chr5	176726708	176727045
chr6	170590000	170600000	170100000	170110000	DLL1	chr6	170102648	170102860
chr6	170590000	170600000	170100000	170110000	DLL1	chr6	170102870	170102956
chr8	26430000	26440000	26240000	26250000	DPYSL2	chr8	26241272	26241344
chr7	76100000	76110000	75160000	75170000	DTX2	chr7	75164232	75164379
chr7	76100000	76110000	75950000	75960000	DTX2	chr7	75957936	75959028
chr19	39320000	39330000	39380000	39390000	ECH1	chr19	39389709	39390023
chr9	134650000	134660000	135020000	135030000	EIF4A1P3	chr9	135021551	135021690
chr8	141640000	141650000	141530000	141540000	ERICD	chr8	141531078	141531428
chr1	2120000	2130000	1670000	1680000	FAAP20	chr1	1670358	1670455
chr6	170590000	170600000	170100000	170110000	FAM120B	chr6	170102648	170102860
chr6	170590000	170600000	170100000	170110000	FAM120B	chr6	170102870	170102956
chr7	190000	200000	540000	550000	FAM20C	chr7	543335	543527
chr7	6970000	6980000	6190000	6200000	FAM86LP	chr7	6196353	6196721
chr7	76100000	76110000	75160000	75170000	FDPSP2	chr7	75164232	75164379
chr7	76100000	76110000	75950000	75960000	FDPSP2	chr7	75957936	75959028
chr17	7340000	7350000	7380000	7390000	FGF11	chr17	7387193	7387418
chr5	176510000	176520000	176720000	176730000	FGFR4	chr5	176726708	176727045
chr1	27960000	27970000	28060000	28070000	FGR	chr1	28066682	28067338
chr10	75530000	75540000	75570000	75580000	FUT11	chr10	75577594	75577676
chr5	173930000	173940000	173100000	173110000	GAPDHP71	chr5	173104374	173104507
chr4	2960000	2970000	2920000	2930000	GRK4	chr4	2928203	2928411
chr7	75740000	75750000	75320000	75330000	GTF2IP7	chr7	75329518	75329566
chr7	35730000	35740000	35960000	35970000	HERPUD2	chr7	35962761	35963127
chr7	75240000	75250000	75320000	75330000	HIP1	chr7	75329518	75329566
chr5	173470000	173480000	173100000	173110000	HMP19	chr5	173104374	173104507
chr7	1540000	1550000	1090000	1100000	INTS1	chr7	1094840	1094941
chr12	53600000	53610000	53440000	53450000	ITGB7	chr12	53444629	53444792
chr17	21300000	21310000	21220000	21230000	KCNJ12	chr17	21223664	21223766
chr16	29930000	29940000	29980000	29990000	KCTD13	chr16	29989379	29989506
chr1	10260000	10270000	10450000	10460000	KIF1B	chr1	10459684	10459774
chr6	170190000	170200000	170600000	170610000	LINC00242	chr6	170606402	170606656
chr6	170200000	170210000	170600000	170610000	LINC00242	chr6	170606402	170606656
chr6	170190000	170200000	170600000	170610000	LINC00574	chr6	170606402	170606656
chr6	170570000	170580000	170600000	170610000	LINC01624	chr6	170606402	170606656
chr17	77790000	77800000	77760000	77770000	LINC01977	chr17	77767877	77768930
chr2	27190000	27200000	27290000	27300000	MAPRE3	chr2	27290350	27290866
chr7	36140000	36150000	35960000	35970000	MARK2P13	chr7	35962761	35963127
chr16	29810000	29820000	29980000	29990000	MAZ	chr16	29989379	29989506
chr16	29820000	29830000	29980000	29990000	MAZ	chr16	29989379	29989506
chr1	28650000	28660000	28570000	28580000	MED18	chr1	28571245	28571345
chr3	47890000	47900000	48460000	48470000	MIR1226	chr3	48460898	48461368
chr2	25550000	25560000	26200000	26210000	MIR1301	chr2	26202707	26202765
chr3	49050000	49060000	48460000	48470000	MIR191	chr3	48460898	48461368
chr3	49050000	49060000	48460000	48470000	MIR425	chr3	48460898	48461368
chr3	48230000	48240000	48460000	48470000	MIR4443	chr3	48460898	48461368
chr16	30510000	30520000	30540000	30550000	MIR4518	chr16	30543946	30544151
chr6	170640000	170650000	170100000	170110000	MIR4644	chr6	170102648	170102860
chr6	170640000	170650000	170100000	170110000	MIR4644	chr6	170102870	170102956
chr3	48680000	48690000	48460000	48470000	MIR4793	chr3	48460898	48461368
chr1	1630000	1640000	1670000	1680000	MMP23A	chr1	1670358	1670455
chr3	48300000	48310000	48460000	48470000	MRPS18AP1	chr3	48460898	48461368
chr16	29820000	29830000	29980000	29990000	MVP	chr16	29989379	29989506
chr3	49050000	49060000	48460000	48470000	NDUFAF3	chr3	48460898	48461368
chr1	211850000	211860000	212000000	212010000	NEK2	chr1	212004548	212004625
chr10	134590000	134600000	134520000	134530000	NKX6-2	chr10	134527851	134527972
chr4	2960000	2970000	2920000	2930000	NOP14	chr4	2928203	2928411
chr17	79860000	79870000	79820000	79830000	NPB	chr17	79825953	79826031
chr7	75040000	75050000	75320000	75330000	NSUN5P1	chr7	75329518	75329566
chr4	123840000	123850000	123670000	123680000	NUDT6	chr4	123670536	123670758
chr7	102070000	102080000	101520000	101530000	ORAI2	chr7	101526256	101526318
chr17	45890000	45900000	45770000	45780000	OSBPL7	chr17	45772379	45772664
chr16	29820000	29830000	29980000	29990000	PAGR1	chr16	29989379	29989506
chr17	79860000	79870000	79820000	79830000	PCYT2	chr17	79825953	79826031
chr6	170890000	170900000	170100000	170110000	PDCD2	chr6	170102648	170102860
chr6	170890000	170900000	170100000	170110000	PDCD2	chr6	170102870	170102956
chr3	48590000	48600000	48460000	48470000	PFKFB4	chr3	48460898	48461368
chr6	170120000	170130000	170600000	170610000	PHF10	chr6	170606402	170606656
chrX	18900000	18910000	18450000	18460000	PHKA2-AS1	chrX	18454115	18454691
chrX	18910000	18920000	18450000	18460000	PHKA2-AS1	chrX	18454115	18454691
chr11	36390000	36400000	35800000	35810000	PRR5L	chr11	35807597	35807682
chr16	29820000	29830000	29980000	29990000	PRRT2	chr16	29989379	29989506
chr6	170860000	170870000	170100000	170110000	PSMB1	chr6	170102648	170102860
chr6	170860000	170870000	170100000	170110000	PSMB1	chr6	170102870	170102956
chr6	170860000	170870000	170600000	170610000	PSMB1	chr6	170606402	170606656
chr20	41410000	41420000	41800000	41810000	PTPRT	chr20	41806803	41806880
chr14	103050000	103060000	103410000	103420000	RCOR1	chr14	103410131	103410810
chr7	75500000	75510000	75160000	75170000	RHBDD2	chr7	75164232	75164379
chr10	75530000	75540000	75570000	75580000	RMRPP1	chr10	75577594	75577676
chr3	49120000	49130000	48460000	48470000	RN7SL182P	chr3	48460898	48461368
chr14	103050000	103060000	103410000	103420000	RN7SL546P	chr14	103410131	103410810
chr4	2310000	2320000	2920000	2930000	RN7SL589P	chr4	2928203	2928411
chr17	7340000	7350000	7380000	7390000	RP11-104H15.10	chr17	7387193	7387418
chr17	7340000	7350000	7380000	7390000	RP11-104H15.8	chr17	7387193	7387418
chr17	7340000	7350000	7380000	7390000	RP11-104H15.9	chr17	7387193	7387418
chr12	52450000	52460000	53440000	53450000	RP11-1100L3.8	chr12	53444629	53444792
chr12	96770000	96780000	96450000	96460000	RP11-117N2.2	chr12	96453688	96454172
chr1	211850000	211860000	212000000	212010000	RP11-122M14.1	chr1	212004548	212004625
chr10	126310000	126320000	126390000	126400000	RP11-12J10.4	chr10	126397114	126397253
chr3	11570000	11580000	11680000	11690000	RP11-169K17.2	chr3	11684315	11684399
chr12	120940000	120950000	121760000	121770000	RP11-18C24.8	chr12	121765145	121765637
chr3	48480000	48490000	48460000	48470000	RP11-24C3.2	chr3	48460898	48461368
chr16	28840000	28850000	28960000	28970000	RP11-24N18.1	chr16	28965895	28966014
chr16	30510000	30520000	30540000	30550000	RP11-297C4.1	chr16	30543946	30544151
chr1	1580000	1590000	1670000	1680000	RP11-345P4.10	chr1	1670358	1670455
chr1	1590000	1600000	1670000	1680000	RP11-345P4.10	chr1	1670358	1670455
chr7	35730000	35740000	35960000	35970000	RP11-379H18.1	chr7	35962761	35963127
chr7	1100000	1110000	930000	940000	RP11-449P15.1	chr7	935880	936094
chr10	75410000	75420000	75570000	75580000	RP11-464F9.21	chr10	75577594	75577676
chr7	102070000	102080000	101520000	101530000	RP11-514P8.2	chr7	101526256	101526318
chr17	60350000	60360000	60020000	60030000	RP11-51L5.7	chr17	60025577	60025862
chr17	7260000	7270000	7380000	7390000	RP11-542C16.1	chr17	7387193	7387418
chr10	75540000	75550000	75570000	75580000	RP11-574K11.26	chr10	75577594	75577676
chr10	75530000	75540000	75570000	75580000	RP11-574K11.32	chr10	75577594	75577676
chr17	21360000	21370000	21220000	21230000	RP11-728E14.2	chr17	21223664	21223766
chr17	21360000	21370000	21220000	21230000	RP11-728E14.3	chr17	21223664	21223766
chr17	21850000	21860000	21220000	21230000	RP11-744K17.3	chr17	21223664	21223766
chr11	73100000	73110000	73060000	73070000	RP11-809N8.2	chr11	73064437	73064559
chr6	170200000	170210000	170600000	170610000	RP1-182D15.2	chr6	170606402	170606656
chr7	160000	170000	540000	550000	RP11-90P13.1	chr7	543335	543527
chr1	219730000	219740000	219370000	219380000	RP11-95P13.2	chr1	219371182	219371627
chr6	170120000	170130000	170600000	170610000	RP1-266L20.2	chr6	170606402	170606656
chr6	170120000	170130000	170600000	170610000	RP1-266L20.4	chr6	170606402	170606656
chr1	1650000	1660000	1600000	1610000	RP1-283E3.4	chr1	1607500	1607597
chr1	1660000	1670000	1600000	1610000	RP1-283E3.4	chr1	1607500	1607597
chr1	1660000	1670000	1600000	1610000	RP1-283E3.8	chr1	1607500	1607597
chr1	2490000	2500000	3120000	3130000	RP3-395M20.7	chr1	3128597	3128952
chr1	2490000	2500000	3120000	3130000	RP3-395M20.8	chr1	3128597	3128952
chr1	28870000	28880000	28570000	28580000	RP4-669K10.8	chr1	28571245	28571345
chr6	170570000	170580000	170600000	170610000	RP5-1086L22.1	chr6	170606402	170606656
chr10	134950000	134960000	134520000	134530000	RPL5P28	chr10	134527851	134527972
chr2	64880000	64890000	64950000	64960000	SERTAD2	chr2	64958946	64959183
chr16	29900000	29910000	29980000	29990000	SEZ6L2	chr16	29989379	29989506
chr16	29910000	29920000	29980000	29990000	SEZ6L2	chr16	29989379	29989506
chr4	2790000	2800000	2920000	2930000	SH3BP2	chr4	2928203	2928411
chr4	2820000	2830000	2920000	2930000	SH3BP2	chr4	2928203	2928411
chr7	100450000	100460000	100910000	100920000	SLC12A9	chr7	100916967	100917217
chr7	100450000	100460000	100910000	100920000	SLC12A9-AS1	chr7	100916967	100917217
chr9	134650000	134660000	135020000	135030000	SNORA67	chr9	135021551	135021690
chr16	30290000	30300000	30540000	30550000	snoU13	chr16	30543946	30544151
chrX	48410000	48420000	48970000	48980000	snoU13	chrX	48976317	48976671
chr7	75740000	75750000	75320000	75330000	snoU13	chr7	75329518	75329566
chr4	123840000	123850000	123670000	123680000	SPATA5	chr4	123670536	123670758
chr7	76690000	76700000	75950000	75960000	SPDYE18	chr7	75957936	75959028
chr7	850000	860000	930000	940000	SUN1	chr7	935880	936094
chr10	75410000	75420000	75570000	75580000	SYNPO2L	chr10	75577594	75577676
chr17	60350000	60360000	60020000	60030000	TBC1D3P2	chr17	60025577	60025862
chr6	170860000	170870000	170100000	170110000	TBP	chr6	170102648	170102860
chr6	170860000	170870000	170100000	170110000	TBP	chr6	170102870	170102956
chr6	170860000	170870000	170600000	170610000	TBP	chr6	170606402	170606656
chr18	53120000	53130000	53240000	53250000	TCF4-AS1	chr18	53244896	53245691
chr3	51700000	51710000	51560000	51570000	TEX264	chr3	51569608	51569685
chr3	48480000	48490000	48460000	48470000	TMA7	chr3	48460898	48461368
chr10	71280000	71290000	70330000	70340000	TMEM256P1	chr10	70331964	70334037
chr1	28870000	28880000	28570000	28580000	TRNAU1AP	chr1	28571245	28571345
chr5	176070000	176080000	176720000	176730000	TSPAN17	chr5	176726708	176727045
chr5	176430000	176440000	176720000	176730000	UIMC1	chr5	176726708	176727045
chr21	17460000	17470000	17890000	17900000	VDAC2P1	chr21	17894453	17894942
chr7	100810000	100820000	101740000	101750000	VGF	chr7	101741006	101741085
chr3	11600000	11610000	11680000	11690000	VGLL4	chr3	11684315	11684399
chr3	11610000	11620000	11680000	11690000	VGLL4	chr3	11684315	11684399
chr3	49040000	49050000	48460000	48470000	WDR6	chr3	48460898	48461368
chr3	49050000	49060000	48460000	48470000	WDR6	chr3	48460898	48461368
chr4	2600000	2610000	1940000	1950000	WI2-89927D4.1	chr4	1941639	1942094
chr4	2600000	2610000	1940000	1950000	WI2-89927D4.1	chr4	1943661	1944758
chr4	2600000	2610000	1940000	1950000	WI2-89927D4.1	chr4	1949183	1949623
chr12	120940000	120950000	121760000	121770000	Y_RNA	chr12	121765145	121765637
chr7	72820000	72830000	72860000	72870000	Y_RNA	chr7	72865152	72865426
chr7	75980000	75990000	75950000	75960000	YWHAG	chr7	75957936	75959028
chr5	132360000	132370000	132040000	132050000	ZCCHC10	chr5	132042583	132042687
chr7	1200000	1210000	930000	940000	ZFAND2A	chr7	935880	936094
chr14	69250000	69260000	68410000	68420000	ZFP36L1	chr14	68412770	68412987
chr10	75540000	75550000	75570000	75580000	ZSWIM8	chr10	75577594	75577676
