# Supplementary material for: Deciphering the Role of Rapidly Evolving Conserved Elements in Primate Brain Development and Exploring Their Potential Involvement in Alzheimer's Disease
Source: Mol Biol Evol. 2024 Jan 4;41(1):msae001. doi: 10.1093/molbev/msae001 (PMC10798191; doi:10.1093/molbev/msae001)
Supplement: msae001_Supplementary_Data [file msae001_supplementary_data.zip › Supplementary Table 6.xlsx]

## Sheet: Table S6a
Table S6a. Coordinates of RECEs overlapping with gene promoters and their associated genes in oligodendrocytes. chr, start, and end represents the coordinates of gene promoters. chr, start_pro and end_pro represents the coordinates of H3K4me3 peaks. chr_RECE, start_RECE and end_RENE represents the coordinates of RECEs.
chr	start	end	genename	chr_pro	start_pro	end_pro	chr_RECE	start_RECE	end_RECE
chr1	10457137	10460137	PGD	chr1	10458331	10460414	chr1	10459684	10459774
chr1	206856289	206859289	MAPKAPK2	chr1	206857787	206860309	chr1	206858387	206858618
chr1	206856382	206859382	MAPKAPK2	chr1	206857787	206860309	chr1	206858387	206858618
chr1	212003114	212006114	LPGAT1	chr1	211999168	212004599	chr1	212004548	212004625
chr1	212002580	212005580	LPGAT1	chr1	211999168	212004599	chr1	212004548	212004625
chr1	212002303	212005303	RP11-552D8.1	chr1	211999168	212004599	chr1	212004548	212004625
chr2	216972020	216975020	XRCC5	chr2	216973322	216975071	chr2	216974088	216974194
chr3	122711120	122714120	SEMA5B	chr3	122711586	122712226	chr3	122713192	122713302
chr4	567201	570201	RP11-1263C18.1	chr4	568627	571429	chr4	568335	568573
chr5	139486228	139489228	LINC01024	chr5	139486652	139488887	chr5	139488280	139490728
chr5	139486051	139489051	LINC01024	chr5	139486652	139488887	chr5	139488280	139490728
chr5	139486234	139489234	LINC01024	chr5	139486652	139488887	chr5	139488280	139490728
chr6	3847620	3850620	FAM50B	chr6	3849087	3850512	chr6	3850045	3850351
chr6	3847622	3850622	FAM50B	chr6	3849087	3850512	chr6	3850045	3850351
chr6	170100749	170103749	WDR27	chr6	170101229	170103297	chr6	170102648	170102860
chr6	170100749	170103749	WDR27	chr6	170101229	170103297	chr6	170102870	170102956
chr6	170100682	170103682	WDR27	chr6	170101229	170103297	chr6	170102648	170102860
chr6	170100682	170103682	WDR27	chr6	170101229	170103297	chr6	170102870	170102956
chr6	170100286	170103286	C6orf120	chr6	170101229	170103297	chr6	170102648	170102860
chr6	170100286	170103286	C6orf120	chr6	170101229	170103297	chr6	170102870	170102956
chr7	1092921	1095921	GPR146	chr7	1094567	1095307	chr7	1094840	1094941
chr7	80547667	80550667	SEMA3C	chr7	80547276	80549141	chr7	80550445	80550694
chr7	96634737	96637737	DLX6	chr7	96634596	96636062	chr7	96637625	96637893
chr7	130597069	130600069	AC058791.1	chr7	130597405	130598376	chr7	130597651	130598419
chr8	26239469	26242469	SDAD1P1	chr8	26240054	26241931	chr8	26241272	26241344
chr8	26238414	26241414	BNIP3L	chr8	26240054	26241931	chr8	26241272	26241344
chr8	26238894	26241894	BNIP3L	chr8	26240054	26241931	chr8	26241272	26241344
chr8	26238931	26241931	BNIP3L	chr8	26240054	26241931	chr8	26241272	26241344
chr8	65283885	65286885	MIR124-2HG	chr8	65285506	65287532	chr8	65285787	65286262
chr9	96107696	96110696	C9orf129	chr9	96108318	96109166	chr9	96108413	96108542
chr9	98266517	98269517	RP11-435O5.5	chr9	98267471	98274408	chr9	98268397	98268971
chr9	98877693	98880693	RP11-569G13.3	chr9	98878150	98879517	chr9	98878677	98879058
chr9	113341160	113344160	SVEP1	chr9	113339491	113343325	chr9	113341277	113341669
chr9	113341018	113344018	SVEP1	chr9	113339491	113343325	chr9	113341277	113341669
chr9	118914083	118917083	PAPPA	chr9	118915769	118917013	chr9	118914354	118914571
chr9	129374979	129377979	RP11-123K19.1	chr9	129374751	129375133	chr9	129376082	129376206
chr9	129374979	129377979	RP11-123K19.1	chr9	129375910	129376734	chr9	129376082	129376206
chr9	129374978	129377978	RP11-123K19.1	chr9	129374751	129375133	chr9	129376082	129376206
chr9	129374978	129377978	RP11-123K19.1	chr9	129375910	129376734	chr9	129376082	129376206
chr9	129374722	129377722	LMX1B	chr9	129374751	129375133	chr9	129376082	129376206
chr9	129374722	129377722	LMX1B	chr9	129375910	129376734	chr9	129376082	129376206
chr9	129374748	129377748	LMX1B	chr9	129374751	129375133	chr9	129376082	129376206
chr9	129374748	129377748	LMX1B	chr9	129375910	129376734	chr9	129376082	129376206
chr9	139744819	139747819	MAMDC4	chr9	139742678	139745084	chr9	139745202	139745297
chr10	3826385	3829385	KLF6	chr10	3824780	3828374	chr10	3826409	3826540
chr11	6501709	6504709	ARFIP2	chr11	6501845	6503664	chr11	6502026	6502067
chr11	6501542	6504542	ARFIP2	chr11	6501845	6503664	chr11	6502026	6502067
chr11	6501666	6504666	ARFIP2	chr11	6501845	6503664	chr11	6502026	6502067
chr11	6501573	6504573	ARFIP2	chr11	6501845	6503664	chr11	6502026	6502067
chr11	6501664	6504664	ARFIP2	chr11	6501845	6503664	chr11	6502026	6502067
chr11	6501544	6504544	ARFIP2	chr11	6501845	6503664	chr11	6502026	6502067
chr11	6500677	6503677	TIMM10B	chr11	6501845	6503664	chr11	6502026	6502067
chr11	6500731	6503731	TIMM10B	chr11	6501845	6503664	chr11	6502026	6502067
chr11	6500731	6503731	CTD-2010I16.2	chr11	6501845	6503664	chr11	6502026	6502067
chr11	64051111	64054111	BAD	chr11	64051486	64053990	chr11	64052079	64052253
chr11	64051141	64054141	BAD	chr11	64051486	64053990	chr11	64052079	64052253
chr11	64050841	64053841	BAD	chr11	64051486	64053990	chr11	64052079	64052253
chr11	64051125	64054125	BAD	chr11	64051486	64053990	chr11	64052079	64052253
chr11	64049811	64052811	GPR137	chr11	64051486	64053990	chr11	64052079	64052253
chr11	64050283	64053283	GPR137	chr11	64051486	64053990	chr11	64052079	64052253
chr11	64050729	64053729	GPR137	chr11	64051486	64053990	chr11	64052079	64052253
chr11	64051890	64054890	GPR137	chr11	64051486	64053990	chr11	64052079	64052253
chr11	64051892	64054892	GPR137	chr11	64051486	64053990	chr11	64052079	64052253
chr11	94798361	94801361	SRSF8	chr11	94799725	94803208	chr11	94800385	94800678
chr11	94798361	94801361	SRSF8	chr11	94799725	94803208	chr11	94801331	94801679
chr12	44227886	44230886	TMEM117	chr12	44229253	44230806	chr12	44229392	44229511
chr12	44227901	44230901	TMEM117	chr12	44229253	44230806	chr12	44229392	44229511
chr12	53441680	53444680	TNS2	chr12	53439567	53441987	chr12	53444629	53444792
chr12	53441970	53444970	TNS2	chr12	53439567	53441987	chr12	53444629	53444792
chr12	53441970	53444970	TNS2	chr12	53444701	53445347	chr12	53444629	53444792
chr12	56842183	56845183	TIMELESS	chr12	56842265	56843711	chr12	56843569	56843815
chr12	56842187	56845187	TIMELESS	chr12	56842265	56843711	chr12	56843569	56843815
chr13	32604776	32607776	FRY-AS1	chr13	32604747	32608951	chr13	32605547	32606099
chr13	32603437	32606437	FRY	chr13	32604747	32608951	chr13	32605547	32606099
chr14	36001248	36004248	INSM2	chr14	36002400	36004779	chr14	36002658	36002802
chr14	71106921	71109921	CTD-2540L5.5	chr14	71107822	71109773	chr14	71108566	71108608
chr14	71107015	71110015	CTD-2540L5.6	chr14	71107822	71109773	chr14	71108566	71108608
chr14	71106504	71109504	TTC9	chr14	71107822	71109773	chr14	71108566	71108608
chr14	103241813	103244813	TRAF3	chr14	103243195	103245338	chr14	103244475	103244523
chr14	103241816	103244816	TRAF3	chr14	103243195	103245338	chr14	103244475	103244523
chr14	103241894	103244894	TRAF3	chr14	103243195	103245338	chr14	103244475	103244523
chr14	103241939	103244939	TRAF3	chr14	103243195	103245338	chr14	103244475	103244523
chr15	40729920	40732920	BAHD1	chr15	40732104	40734728	chr15	40731594	40732649
chr15	40731411	40734411	BAHD1	chr15	40732104	40734728	chr15	40731594	40732649
chr16	48591572	48594572	RP11-44I10.3	chr16	48592291	48592968	chr16	48592434	48592774
chr17	3793037	3796037	CAMKK1	chr17	3795554	3796963	chr17	3795494	3795877
chr17	3795338	3798338	CAMKK1	chr17	3795554	3796963	chr17	3795494	3795877
chr17	7386582	7389582	ZBTB4	chr17	7386431	7388896	chr17	7387193	7387418
chr17	7385685	7388685	POLR2A	chr17	7386431	7388896	chr17	7387193	7387418
chr17	7385939	7388939	POLR2A	chr17	7386431	7388896	chr17	7387193	7387418
chr17	26902903	26905903	ALDOC	chr17	26902289	26903543	chr17	26905224	26905791
chr17	26902903	26905903	ALDOC	chr17	26903744	26904522	chr17	26905224	26905791
chr17	26902966	26905966	ALDOC	chr17	26902289	26903543	chr17	26905224	26905791
chr17	26902966	26905966	ALDOC	chr17	26903744	26904522	chr17	26905224	26905791
chr17	26903282	26906282	ALDOC	chr17	26902289	26903543	chr17	26905224	26905791
chr17	26903282	26906282	ALDOC	chr17	26903744	26904522	chr17	26905224	26905791
chr17	37616014	37619014	CDK12	chr17	37617171	37620283	chr17	37618023	37619501
chr17	37616292	37619292	CDK12	chr17	37617171	37620283	chr17	37618023	37619501
chr17	45770630	45773630	TBKBP1	chr17	45771032	45772674	chr17	45772379	45772664
chr17	45771051	45774051	TBKBP1	chr17	45771032	45772674	chr17	45772379	45772664
chr18	70533810	70536810	NETO1	chr18	70533420	70537335	chr18	70534758	70535270
chr18	70534184	70537184	NETO1	chr18	70533420	70537335	chr18	70534758	70535270
chr18	70531934	70534934	NETO1	chr18	70533420	70537335	chr18	70534758	70535270
chr18	70534275	70537275	RP11-676J15.1	chr18	70533420	70537335	chr18	70534758	70535270
chr19	30300805	30303805	CCNE1	chr19	30302155	30303825	chr19	30303536	30303711
chr19	30301561	30304561	CCNE1	chr19	30302155	30303825	chr19	30303536	30303711
chr19	36206921	36209921	KMT2B	chr19	36206966	36210158	chr19	36209410	36209877
chr19	39389502	39392502	SIRT2	chr19	39387433	39391376	chr19	39389709	39390023
chr19	39389463	39392463	SIRT2	chr19	39387433	39391376	chr19	39389709	39390023
chr19	39388340	39391340	NFKBIB	chr19	39387433	39391376	chr19	39389709	39390023
chr19	39388592	39391592	NFKBIB	chr19	39387433	39391376	chr19	39389709	39390023
chr19	39388639	39391639	NFKBIB	chr19	39387433	39391376	chr19	39389709	39390023
chr19	44082790	44085790	PINLYP	chr19	44083991	44085032	chr19	44085775	44085876
chr19	44083189	44086189	PINLYP	chr19	44083991	44085032	chr19	44085775	44085876
chr19	47447792	47450792	CTD-2233K9.1	chr19	47447936	47448437	chr19	47450262	47450440
chr19	49014061	49017061	LMTK3	chr19	49013581	49015901	chr19	49016337	49017010
chr19	49014061	49017061	LMTK3	chr19	49016548	49017434	chr19	49016337	49017010
chr19	49015446	49018446	LMTK3	chr19	49013581	49015901	chr19	49016337	49017010
chr19	49015446	49018446	LMTK3	chr19	49016548	49017434	chr19	49016337	49017010
chr19	49015917	49018917	CTC-273B12.10	chr19	49016548	49017434	chr19	49016337	49017010
chr20	10199402	10202402	SNAP25-AS1	chr20	10197354	10200606	chr20	10199416	10199957
chr20	10199154	10202154	SNAP25-AS1	chr20	10197354	10200606	chr20	10199416	10199957
chr20	10198963	10201963	SNAP25-AS1	chr20	10197354	10200606	chr20	10199416	10199957
chr20	10199172	10202172	SNAP25-AS1	chr20	10197354	10200606	chr20	10199416	10199957
chr20	10197478	10200478	SNAP25	chr20	10197354	10200606	chr20	10199416	10199957
chr20	10197481	10200481	SNAP25	chr20	10197354	10200606	chr20	10199416	10199957
chr21	45874167	45877167	LRRC3-AS1	chr21	45875341	45875911	chr21	45876725	45876814
chr22	21821437	21824437	TMEM191C	chr22	21822476	21822733	chr22	21823902	21823966
chrX	23800073	23803073	RP13-314C10.5	chrX	23800991	23803281	chrX	23800661	23800804
chrX	23798327	23801327	Y_RNA	chrX	23800991	23803281	chrX	23800661	23800804
chrX	23799290	23802290	SAT1	chrX	23800991	23803281	chrX	23800661	23800804
chrX	48365350	48368350	PORCN	chrX	48366627	48368210	chrX	48365686	48365989
chrX	48365390	48368390	PORCN	chrX	48366627	48368210	chrX	48365686	48365989
chrX	48365428	48368428	PORCN	chrX	48366627	48368210	chrX	48365686	48365989
chrX	48551945	48554945	SUV39H1	chrX	48554200	48555939	chrX	48553965	48554110
chrX	48552986	48555986	SUV39H1	chrX	48554200	48555939	chrX	48553965	48554110
chrX	86770752	86773752	KLHL4	chrX	86772188	86776354	chrX	86772313	86773329
chrX	86770817	86773817	KLHL4	chrX	86772188	86776354	chrX	86772313	86773329
chrX	90688998	90691998	PABPC5-AS1	chrX	90689205	90691230	chrX	90689608	90691812
chrX	90687594	90690594	PABPC5	chrX	90689205	90691230	chrX	90689608	90691812
chrX	90687823	90690823	PABPC5	chrX	90689205	90691230	chrX	90689608	90691812
chrX	92927567	92930567	NAP1L3	chrX	92926973	92929590	chrX	92929031	92930094
chrX	92927012	92930012	FAM133A	chrX	92926973	92929590	chrX	92929031	92930094
chrX	92927205	92930205	FAM133A	chrX	92926973	92929590	chrX	92929031	92930094
chrX	107978639	107981639	IRS4	chrX	107978715	107980829	chrX	107981487	107981777

## Sheet: Table S6b
Table S6b. Coordinates of RECEs overlapping with gene promoters and their associated genes in oligodendrocytes. chr, start_tss, and end_tss represents the coordinates including gene promoters. chr, start_enhancer and end_enhancer represents the coordinates including H3K27ac peaks. chr_RECE, start_RECE and end_RECE represents the coordinates of RECEs.
chr	start_tss	end_tss	start_enhancer	end_enhancer	genename	chr_RECE	start_RECE	end_RECE
chr12	110150000	110155000	110190000	110195000	FAM222A	chr12	110190581	110190690
chr14	65005000	65010000	65230000	65235000	HSPA2	chr14	65233371	65233531
chr7	79080000	79085000	78980000	78985000	MAGI2-AS3	chr7	78982989	78983422
chr14	75640000	75645000	75740000	75745000	TMED10	chr14	75740405	75740627
chr11	6635000	6640000	6565000	6570000	TPP1	chr11	6566819	6568345
chr2	198170000	198175000	198065000	198070000	AC010746.3	chr2	198065892	198066001
chr2	198175000	198180000	198065000	198070000	AC010746.3	chr2	198065892	198066001
chr2	26360000	26365000	26200000	26205000	AC011742.3	chr2	26202707	26202765
chr2	198170000	198175000	198065000	198070000	ANKRD44	chr2	198065892	198066001
chr2	198175000	198180000	198065000	198070000	ANKRD44	chr2	198065892	198066001
chr21	17680000	17685000	17890000	17895000	AP001172.2	chr21	17894453	17894942
chr12	56755000	56760000	56840000	56845000	APOF	chr12	56843569	56843815
chr10	25010000	25015000	24880000	24885000	ARHGAP21	chr10	24880052	24880350
chr10	63655000	63660000	63810000	63815000	ARID5B	chr10	63810136	63810326
chr10	63660000	63665000	63810000	63815000	ARID5B	chr10	63810136	63810326
chr4	42655000	42660000	42560000	42565000	ATP8A1	chr4	42562702	42562841
chr13	32885000	32890000	32605000	32610000	BRCA2	chr13	32605547	32606099
chr13	32890000	32895000	32605000	32610000	BRCA2	chr13	32605547	32606099
chr11	94870000	94875000	94800000	94805000	BUD13P1	chr11	94800385	94800678
chr11	94870000	94875000	94800000	94805000	BUD13P1	chr11	94801331	94801679
chr11	94870000	94875000	94800000	94805000	BUD13P1	chr11	94801742	94802055
chr11	94875000	94880000	94800000	94805000	BUD13P1	chr11	94800385	94800678
chr11	94875000	94880000	94800000	94805000	BUD13P1	chr11	94801331	94801679
chr11	94875000	94880000	94800000	94805000	BUD13P1	chr11	94801742	94802055
chr16	67060000	67065000	67155000	67160000	CBFB	chr16	67159583	67160074
chr11	95520000	95525000	94800000	94805000	CEP57	chr11	94800385	94800678
chr11	95520000	95525000	94800000	94805000	CEP57	chr11	94801331	94801679
chr11	95520000	95525000	94800000	94805000	CEP57	chr11	94801742	94802055
chr11	95525000	95530000	94800000	94805000	CEP57	chr11	94800385	94800678
chr11	95525000	95530000	94800000	94805000	CEP57	chr11	94801331	94801679
chr11	95525000	95530000	94800000	94805000	CEP57	chr11	94801742	94802055
chr16	67030000	67035000	67155000	67160000	CES4A	chr16	67159583	67160074
chr8	141520000	141525000	141530000	141535000	CHRAC1	chr8	141531078	141531428
chr5	173315000	173320000	173100000	173105000	CPEB4	chr5	173104374	173104507
chr8	141520000	141525000	141530000	141535000	CTA-204B4.2	chr8	141531078	141531428
chr11	95490000	95495000	94800000	94805000	CTD-2564P9.3	chr11	94800385	94800678
chr11	95490000	95495000	94800000	94805000	CTD-2564P9.3	chr11	94801331	94801679
chr11	95490000	95495000	94800000	94805000	CTD-2564P9.3	chr11	94801742	94802055
chr14	75640000	75645000	75740000	75745000	CTD-3075F15.1	chr14	75740405	75740627
chr17	56030000	56035000	55990000	55995000	CUEDC1	chr17	55994631	55994764
chr11	94705000	94710000	94800000	94805000	CWC15	chr11	94800385	94800678
chr11	94705000	94710000	94800000	94805000	CWC15	chr11	94801331	94801679
chr11	94705000	94710000	94800000	94805000	CWC15	chr11	94801742	94802055
chr22	24180000	24185000	24105000	24110000	DERL3	chr22	24106288	24106367
chr8	26430000	26435000	26240000	26245000	DPYSL2	chr8	26241272	26241344
chr17	28255000	28260000	28130000	28135000	EFCAB5	chr17	28134180	28134309
chr17	28250000	28255000	28130000	28135000	EFCAB5	chr17	28134180	28134309
chr17	28265000	28270000	28130000	28135000	EFCAB5	chr17	28134180	28134309
chr1	231555000	231560000	231500000	231505000	EGLN1	chr1	231503241	231503462
chr11	94820000	94825000	94800000	94805000	ENDOD1	chr11	94800385	94800678
chr11	94820000	94825000	94800000	94805000	ENDOD1	chr11	94801331	94801679
chr11	94820000	94825000	94800000	94805000	ENDOD1	chr11	94801742	94802055
chr10	25305000	25310000	24880000	24885000	ENKUR	chr10	24880052	24880350
chr6	131320000	131325000	131380000	131385000	EPB41L2	chr6	131380762	131380880
chr6	131200000	131205000	131380000	131385000	EPB41L2	chr6	131380762	131380880
chr6	131205000	131210000	131380000	131385000	EPB41L2	chr6	131380762	131380880
chr9	98635000	98640000	98875000	98880000	ERCC6L2	chr9	98878677	98879058
chr12	56515000	56520000	56580000	56585000	ESYT1	chr12	56581757	56582363
chr11	95520000	95525000	94800000	94805000	FAM76B	chr11	94800385	94800678
chr11	95520000	95525000	94800000	94805000	FAM76B	chr11	94801331	94801679
chr11	95520000	95525000	94800000	94805000	FAM76B	chr11	94801742	94802055
chr2	58465000	58470000	58140000	58145000	FANCL	chr2	58143891	58144101
chr6	3975000	3980000	3850000	3855000	GLRX3P2	chr6	3850045	3850351
chr7	2880000	2885000	2770000	2775000	GNA12	chr7	2770814	2771392
chr7	73865000	73870000	73875000	73880000	GTF2IRD1	chr7	73879277	73879442
chr2	197455000	197460000	197400000	197405000	HECW2	chr2	197404768	197404923
chr5	173470000	173475000	173735000	173740000	HMP19	chr5	173737791	173737921
chr19	39340000	39345000	39385000	39390000	HNRNPL	chr19	39389709	39390023
chr11	6625000	6630000	6565000	6570000	ILK	chr11	6566819	6568345
chr11	94705000	94710000	94800000	94805000	KDM4D	chr11	94800385	94800678
chr11	94705000	94710000	94800000	94805000	KDM4D	chr11	94801331	94801679
chr11	94705000	94710000	94800000	94805000	KDM4D	chr11	94801742	94802055
chr1	10265000	10270000	10455000	10460000	KIF1B	chr1	10459684	10459774
chr1	10270000	10275000	10455000	10460000	KIF1B	chr1	10459684	10459774
chr5	61600000	61605000	61625000	61630000	KIF2A	chr5	61629258	61629375
chr6	170195000	170200000	170605000	170610000	LINC00242	chr6	170606402	170606656
chr9	98635000	98640000	98875000	98880000	LINC00476	chr9	98878677	98879058
chr2	58650000	58655000	58140000	58145000	LINC01122	chr2	58143891	58144101
chr2	58655000	58660000	58140000	58145000	LINC01122	chr2	58143891	58144101
chr7	79080000	79085000	78980000	78985000	MAGI2	chr7	78982989	78983422
chr1	28655000	28660000	28570000	28575000	MED18	chr1	28571245	28571345
chr12	110010000	110015000	110190000	110195000	MMAB	chr12	110190581	110190690
chr12	110010000	110015000	110190000	110195000	MVK	chr12	110190581	110190690
chr8	67520000	67525000	67445000	67450000	MYBL1	chr8	67445700	67446006
chr12	56540000	56545000	56580000	56585000	MYL6B	chr12	56581757	56582363
chr12	56615000	56620000	56580000	56585000	NABP2	chr12	56581757	56582363
chr2	134325000	134330000	133425000	133430000	NCKAP5	chr2	133426445	133426651
chr14	75590000	75595000	75740000	75745000	NEK9	chr14	75740405	75740627
chr9	127535000	127540000	127630000	127635000	NR6A1	chr9	127632743	127632910
chr5	176560000	176565000	176725000	176730000	NSD1	chr5	176726708	176727045
chr9	127535000	127540000	127630000	127635000	OLFML2A	chr9	127632743	127632910
chr17	26895000	26900000	26905000	26910000	PIGS	chr17	26905224	26905791
chr10	25240000	25245000	24880000	24885000	PRTFDC1	chr10	24880052	24880350
chr9	98265000	98270000	98875000	98880000	PTCH1	chr9	98878677	98879058
chr9	98275000	98280000	98875000	98880000	PTCH1	chr9	98878677	98879058
chr10	65280000	65285000	65370000	65375000	REEP3	chr10	65374128	65374402
chr1	10445000	10450000	10455000	10460000	RN7SL721P	chr1	10459684	10459774
chr12	56615000	56620000	56580000	56585000	RNF41	chr12	56581757	56582363
chr4	42655000	42660000	42560000	42565000	RP11-109E24.2	chr4	42562702	42562841
chr1	211855000	211860000	212000000	212005000	RP11-122M14.1	chr1	212004548	212004625
chr1	211900000	211905000	212000000	212005000	RP11-122M14.3	chr1	212004548	212004625
chr7	130620000	130625000	130595000	130600000	RP11-138A9.2	chr7	130597651	130598419
chr17	56030000	56035000	55990000	55995000	RP11-159D12.11	chr17	55994631	55994764
chr17	56060000	56065000	55990000	55995000	RP11-159D12.3	chr17	55994631	55994764
chr10	25240000	25245000	24880000	24885000	RP11-165A20.3	chr10	24880052	24880350
chr9	128135000	128140000	127630000	127635000	RP11-184B22.2	chr9	127632743	127632910
chr17	26895000	26900000	26905000	26910000	RP11-192H23.5	chr17	26905224	26905791
chr14	75730000	75735000	75740000	75745000	RP11-293M10.1	chr14	75740405	75740627
chr1	231660000	231665000	231500000	231505000	RP11-295G20.2	chr1	231503241	231503462
chr2	58465000	58470000	58140000	58145000	RP11-334G22.1	chr2	58143891	58144101
chr17	28190000	28195000	28130000	28135000	RP11-338L22.2	chr17	28134180	28134309
chr1	7750000	7755000	7760000	7765000	RP11-338N10.1	chr1	7763552	7763669
chr6	3745000	3750000	3850000	3855000	RP11-420L9.5	chr6	3850045	3850351
chr9	98275000	98280000	98875000	98880000	RP11-435O5.4	chr9	98878677	98879058
chr9	98265000	98270000	98875000	98880000	RP11-435O5.5	chr9	98878677	98879058
chr9	13440000	13445000	14400000	14405000	RP11-536O18.1	chr9	14403268	14403371
chr9	98875000	98880000	98265000	98270000	RP11-569G13.3	chr9	98268397	98268971
chr12	56435000	56440000	56580000	56585000	RP11-603J24.4	chr12	56581757	56582363
chr12	56525000	56530000	56580000	56585000	RP11-603J24.5	chr12	56581757	56582363
chr12	56510000	56515000	56580000	56585000	RP11-603J24.6	chr12	56581757	56582363
chr12	56515000	56520000	56580000	56585000	RP11-603J24.6	chr12	56581757	56582363
chr11	95430000	95435000	94800000	94805000	RP11-644L4.1	chr11	94800385	94800678
chr11	95430000	95435000	94800000	94805000	RP11-644L4.1	chr11	94801331	94801679
chr11	95430000	95435000	94800000	94805000	RP11-644L4.1	chr11	94801742	94802055
chr17	27960000	27965000	28130000	28135000	RP11-68I3.5	chr17	28134180	28134309
chr11	94880000	94885000	94800000	94805000	RP11-712B9.2	chr11	94800385	94800678
chr11	94880000	94885000	94800000	94805000	RP11-712B9.2	chr11	94801331	94801679
chr11	94880000	94885000	94800000	94805000	RP11-712B9.2	chr11	94801742	94802055
chr11	94875000	94880000	94800000	94805000	RP11-712B9.5	chr11	94800385	94800678
chr11	94875000	94880000	94800000	94805000	RP11-712B9.5	chr11	94801331	94801679
chr11	94875000	94880000	94800000	94805000	RP11-712B9.5	chr11	94801742	94802055
chr11	6650000	6655000	6565000	6570000	RP11-732A19.6	chr11	6566819	6568345
chr11	6625000	6630000	6565000	6570000	RP11-732A19.8	chr11	6566819	6568345
chr11	6635000	6640000	6565000	6570000	RP11-732A19.9	chr11	6566819	6568345
chr14	75590000	75595000	75740000	75745000	RP11-950C14.7	chr14	75740405	75740627
chr14	65005000	65010000	65230000	65235000	RP11-973N13.4	chr14	65233371	65233531
chr12	56700000	56705000	56840000	56845000	RP11-977G19.12	chr12	56843569	56843815
chr6	170570000	170575000	170605000	170610000	RP5-1086L22.1	chr6	170606402	170606656
chr5	173465000	173470000	173735000	173740000	RPL12P22	chr5	173737791	173737921
chr12	56510000	56515000	56580000	56585000	RPL41	chr12	56581757	56582363
chr12	56435000	56440000	56580000	56585000	RPS26	chr12	56581757	56582363
chr11	6625000	6630000	6565000	6570000	RRP8	chr11	6566819	6568345
chr10	63995000	64000000	63810000	63815000	RTKN2	chr10	63810136	63810326
chr2	26370000	26375000	26200000	26205000	SMARCE1P6	chr2	26202707	26202765
chr11	6405000	6410000	6500000	6505000	SMPD1	chr11	6502026	6502067
chr17	28255000	28260000	28130000	28135000	SSH2	chr17	28134180	28134309
chr12	56755000	56760000	56840000	56845000	STAT2	chr12	56843569	56843815
chr14	25515000	25520000	25345000	25350000	STXBP6	chr14	25345292	25345355
chr11	6635000	6640000	6565000	6570000	TAF10	chr11	6566819	6568345
chr18	53085000	53090000	53240000	53245000	TCF4	chr18	53244896	53245691
chr11	64065000	64070000	64050000	64055000	TEX40	chr11	64052079	64052253
chr12	72055000	72060000	72150000	72155000	THAP2	chr12	72151341	72151395
chr10	25305000	25310000	24880000	24885000	THNSL1	chr10	24880052	24880350
chr1	231660000	231665000	231500000	231505000	TSNAX	chr1	231503241	231503462
chr1	231660000	231665000	231500000	231505000	TSNAX-DISC1	chr1	231503241	231503462
chr17	56060000	56065000	55990000	55995000	VEZF1	chr17	55994631	55994764
chr3	11605000	11610000	11680000	11685000	VGLL4	chr3	11684315	11684399
chr3	11620000	11625000	11680000	11685000	VGLL4	chr3	11684315	11684399
chr3	11625000	11630000	11680000	11685000	VGLL4	chr3	11684315	11684399
chr2	58270000	58275000	58140000	58145000	VRK2	chr2	58143891	58144101
chr9	98865000	98870000	98875000	98880000	Y_RNA	chr9	98878677	98879058
chr13	32885000	32890000	32605000	32610000	ZAR1L	chr13	32605547	32606099
chr13	32890000	32895000	32605000	32610000	ZAR1L	chr13	32605547	32606099
chr12	56510000	56515000	56580000	56585000	ZC3H10	chr12	56581757	56582363
chr12	72055000	72060000	72150000	72155000	ZFC3H1	chr12	72151341	72151395
