# Supplementary material for: Deciphering the Role of Rapidly Evolving Conserved Elements in Primate Brain Development and Exploring Their Potential Involvement in Alzheimer's Disease
Source: Mol Biol Evol. 2024 Jan 4;41(1):msae001. doi: 10.1093/molbev/msae001 (PMC10798191; doi:10.1093/molbev/msae001)
Supplement: msae001_Supplementary_Data [file msae001_supplementary_data.zip › Supplementary Table 1.xlsx]

## Sheet: Table S1a
Table S1a. Coordinates of RECEs in hg19 genome.
chromosome	start	end
chr1	204129697	204129811
chr1	178162997	178163592
chr1	93852660	93852770
chr1	41735513	41735719
chr1	3128597	3128952
chr1	44653711	44653857
chr1	116035120	116035285
chr1	113526646	113526989
chr1	1326890	1327054
chr1	177114311	177114423
chr1	118092189	118092516
chr1	204125791	204125957
chr1	204124134	204124320
chr1	50908402	50908912
chr1	52928309	52928837
chr1	24840287	24840466
chr1	179837518	179837636
chr1	222384956	222385271
chr1	6012757	6012891
chr1	220394343	220394837
chr1	28571245	28571345
chr1	7763552	7763669
chr1	25213084	25213159
chr1	10459684	10459774
chr1	97030811	97030872
chr1	120193936	120194000
chr1	169586283	169586667
chr1	166987891	166987980
chr1	224592667	224592854
chr1	144010058	144010335
chr1	206922361	206922462
chr1	144010049	144010335
chr1	144010049	144010335
chr1	204125317	204125488
chr1	28066682	28067338
chr1	111415222	111415297
chr1	1670358	1670455
chr1	184027727	184027800
chr1	206858387	206858618
chr1	159674407	159674460
chr1	1607500	1607597
chr1	212004548	212004625
chr1	235905129	235905301
chr1	219371182	219371627
chr1	231503241	231503462
chr1	87218237	87218394
chr1	92780966	92781049
chr1	227957100	227957269
chr1	11080475	11080672
chr1	196971626	196971750
chr1	183152297	183152329
chr1	40928084	40928269
chr1	23542545	23542570
chr1	242220714	242220742
chr1	180002938	180003110
chr10	113082422	113083152
chr10	95641263	95641761
chr10	70331964	70334037
chr10	127462393	127462590
chr10	61786561	61786777
chr10	63084586	63084896
chr10	123659213	123659560
chr10	76182862	76183302
chr10	114574997	114575744
chr10	70712901	70713210
chr10	92508559	92509355
chr10	24880052	24880350
chr10	83482190	83482498
chr10	128850938	128851081
chr10	66267617	66267716
chr10	20717675	20717922
chr10	24834580	24835283
chr10	23244990	23245092
chr10	69828518	69828843
chr10	65320922	65321433
chr10	12139879	12140003
chr10	75622070	75622198
chr10	126397114	126397253
chr10	3826409	3826540
chr10	63810136	63810326
chr10	65374128	65374402
chr10	134527851	134527972
chr10	89896369	89896458
chr10	115001477	115001970
chr10	105792656	105792756
chr10	75577594	75577676
chr10	16979588	16979799
chr10	92748775	92748915
chr11	94801742	94802055
chr11	47062495	47062837
chr11	7556403	7556527
chr11	94801331	94801679
chr11	94800385	94800678
chr11	33367063	33367422
chr11	1688098	1688356
chr11	85047287	85047399
chr11	65571468	65571615
chr11	94335610	94335667
chr11	77071877	77071956
chr11	16069633	16069691
chr11	93469355	93469462
chr11	64052079	64052253
chr11	6509229	6509599
chr11	6502026	6502067
chr11	35807597	35807682
chr11	112722907	112723210
chr11	7547107	7547166
chr11	47063246	47063478
chr11	110219797	110220004
chr11	10246501	10246571
chr11	34095758	34095831
chr11	19174498	19174570
chr11	35242867	35243002
chr11	19888049	19888316
chr11	68961411	68961512
chr11	26779787	26779913
chr11	100439807	100439840
chr11	122307044	122307114
chr11	111275436	111275511
chr11	35837348	35837482
chr11	119793633	119793788
chr11	6566819	6568345
chr11	81583883	81584201
chr11	73064437	73064559
chr11	41688338	41688402
chr12	80399915	80400085
chr12	21417547	21417815
chr12	3018689	3018756
chr12	58788971	58789135
chr12	16125164	16125500
chr12	43860418	43860623
chr12	3047275	3047457
chr12	52143047	52143595
chr12	30157732	30157825
chr12	111708009	111708371
chr12	56843569	56843815
chr12	100100598	100100651
chr12	82326493	82326691
chr12	121765145	121765637
chr12	110730625	110730669
chr12	112590656	112590813
chr12	81803439	81803663
chr12	117583466	117584116
chr12	72151341	72151395
chr12	80217738	80217974
chr12	127950428	127950509
chr12	91004526	91004741
chr12	94447548	94447634
chr12	52995444	52995538
chr12	110190581	110190690
chr12	43862381	43862542
chr12	105176791	105177183
chr12	16749428	16749479
chr12	50315675	50315794
chr12	100684276	100684375
chr12	12133979	12134560
chr12	176330	176658
chr12	133383759	133383843
chr12	106162734	106162835
chr12	96453688	96454172
chr12	115149811	115149931
chr12	47401450	47401510
chr12	117426412	117426707
chr12	102864789	102865774
chr12	53444629	53444792
chr12	44229392	44229511
chr12	56581757	56582363
chr12	46319897	46321201
chr12	76984506	76984606
chr13	69980156	69980308
chr13	57242114	57242292
chr13	45026839	45026951
chr13	69981763	69982291
chr13	98828585	98828937
chr13	96282239	96282384
chr13	97269583	97269866
chr13	97055600	97055844
chr13	96855786	96855982
chr13	37134771	37134800
chr13	55763492	55763734
chr13	54374555	54374842
chr13	33332887	33332933
chr13	53549333	53549389
chr13	97710467	97710646
chr13	32605547	32606099
chr13	56792579	56792756
chr13	93887724	93887845
chr13	100715618	100715856
chr13	50788291	50788405
chr13	97226371	97226554
chr14	36002658	36002802
chr14	103244475	103244523
chr14	103410131	103410810
chr14	37397252	37397337
chr14	101725508	101725771
chr14	41038222	41038404
chr14	65233371	65233531
chr14	101909000	101909338
chr14	23378681	23379015
chr14	25345292	25345355
chr14	68412770	68412987
chr14	101863575	101863700
chr14	71108566	71108608
chr14	68250651	68250689
chr14	32553209	32553271
chr14	92397080	92397160
chr14	103372489	103373125
chr14	89220819	89221034
chr14	75740405	75740627
chr14	42211965	42212221
chr14	91776199	91776333
chr14	39335545	39335703
chr14	98432686	98432784
chr14	51431573	51431800
chr14	93894389	93894933
chr15	35921794	35922640
chr15	45433487	45433540
chr15	35273932	35275738
chr15	40731594	40732649
chr15	72131208	72131283
chr15	99170638	99170745
chr15	55253096	55253240
chr15	57986480	57986820
chr15	48988568	48988628
chr15	35496652	35496742
chr15	99448522	99448597
chr15	25579064	25579317
chr15	90066113	90066323
chr15	43655617	43655701
chr16	10333568	10333760
chr16	83237367	83237439
chr16	24834735	24835409
chr16	70414816	70414954
chr16	28965895	28966014
chr16	30543946	30544151
chr16	50081282	50081892
chr16	24834191	24834344
chr16	20974925	20976749
chr16	8987570	8987993
chr16	48592434	48592774
chr16	4163742	4164795
chr16	30012469	30012931
chr16	28054103	28054266
chr16	67159583	67160074
chr16	72205760	72206448
chr16	24808223	24808269
chr16	29989379	29989506
chr16	68453199	68453352
chr16	4146436	4146628
chr16	87453382	87453485
chr16	4291981	4292112
chr16	52594171	52594397
chr16	23582286	23583722
chr16	62436076	62436151
chr16	22996712	22996877
chr16	10867162	10867256
chr16	76373686	76373727
chr16	11963994	11964320
chr16	22833066	22833151
chr16	23096833	23096991
chr16	78877483	78878071
chr16	71306683	71306774
chr17	1132526	1132577
chr17	78624826	78625154
chr17	48706964	48707024
chr17	60025577	60025862
chr17	28134180	28134309
chr17	58413484	58413692
chr17	55994631	55994764
chr17	3795494	3795877
chr17	37618023	37619501
chr17	79825953	79826031
chr17	44811359	44811444
chr17	36556199	36556495
chr17	46093405	46093459
chr17	6402471	6402587
chr17	21223664	21223766
chr17	77767877	77768930
chr17	66364578	66364748
chr17	26905224	26905791
chr17	56410057	56410122
chr17	40311778	40312467
chr17	7387193	7387418
chr17	35468050	35468217
chr17	62017655	62017764
chr17	45772379	45772664
chr17	7490133	7490342
chr17	46328878	46329226
chr17	50773512	50773957
chr17	32889109	32889160
chr18	77896768	77896979
chr18	46253146	46253256
chr18	53244896	53245691
chr18	42762674	42763207
chr18	59576294	59576356
chr18	70534758	70535270
chr18	63621196	63621385
chr18	48928930	48929207
chr18	48685610	48685660
chr18	20116359	20116592
chr18	35213072	35213547
chr19	57802733	57803462
chr19	44085775	44085876
chr19	36209410	36209877
chr19	33289149	33289316
chr19	30303536	30303711
chr19	39389709	39390023
chr19	19179981	19180113
chr19	49016337	49017010
chr19	29215724	29215804
chr19	47450262	47450440
chr19	12694237	12694409
chr19	32795745	32795964
chr19	49399748	49399829
chr19	58187684	58187872
chr19	36593630	36593761
chr19	36642358	36642488
chr19	45572320	45572408
chr19	45368516	45368666
chr19	33229755	33229901
chr2	154277222	154277795
chr2	196544721	196545803
chr2	19235069	19235324
chr2	64958946	64959183
chr2	124932098	124932294
chr2	61164371	61164923
chr2	151484293	151484349
chr2	216986805	216986989
chr2	75825305	75825688
chr2	235662318	235662490
chr2	190490302	190490343
chr2	210819676	210819710
chr2	143301282	143301572
chr2	60470470	60470874
chr2	37884169	37884480
chr2	27290350	27290866
chr2	148591763	148591907
chr2	142440892	142441089
chr2	26874371	26874600
chr2	192898165	192898316
chr2	157467381	157467540
chr2	217253491	217253658
chr2	88739261	88739619
chr2	144078001	144078093
chr2	26434425	26434497
chr2	28126944	28127070
chr2	9804719	9804796
chr2	48701742	48701964
chr2	68009449	68009651
chr2	20918369	20918694
chr2	207156574	207156973
chr2	197125592	197125696
chr2	80815971	80816630
chr2	23822968	23823249
chr2	64932876	64933089
chr2	170734956	170735103
chr2	177569020	177569778
chr2	26960174	26960406
chr2	72199105	72199223
chr2	48874617	48874713
chr2	10788273	10788446
chr2	173868659	173869193
chr2	133426445	133426651
chr2	191382859	191382954
chr2	210501178	210501260
chr2	65202646	65202745
chr2	47864664	47865055
chr2	216974088	216974194
chr2	158356557	158356739
chr2	175740817	175740971
chr2	26877118	26877628
chr2	73175835	73176238
chr2	197404768	197404923
chr2	228222103	228222206
chr2	78645733	78645834
chr2	101564660	101565127
chr2	135316305	135316543
chr2	65598018	65598199
chr2	55818581	55818802
chr2	122398590	122398902
chr2	220414374	220414926
chr2	200762674	200763148
chr2	74763103	74763338
chr2	198065892	198066001
chr2	56426774	56426909
chr2	26202707	26202765
chr2	215490972	215491106
chr2	58143891	58144101
chr2	73072458	73072558
chr2	164961521	164961559
chr2	18828917	18829175
chr2	209027941	209028215
chr2	198622049	198622168
chr2	58534357	58534394
chr2	45418302	45419013
chr2	192445244	192445279
chr2	162810384	162811240
chr20	865789	865955
chr20	45092457	45093192
chr20	853615	853898
chr20	30586072	30586228
chr20	31221781	31221954
chr20	41806803	41806880
chr20	6766010	6766088
chr20	868955	869042
chr20	40400815	40400872
chr20	32201559	32201664
chr20	49649893	49650051
chr20	31379378	31379533
chr20	3709607	3709737
chr20	10199416	10199957
chr20	58520022	58520078
chr21	45092185	45092252
chr21	17894453	17894942
chr21	42217942	42218115
chr21	18022904	18023051
chr21	28613376	28613563
chr21	20759965	20760185
chr21	45876725	45876814
chr22	50280172	50280436
chr22	24106288	24106367
chr22	30504751	30504860
chr22	21823902	21823966
chr22	20380118	20380182
chr22	36386551	36386788
chr22	28470165	28470233
chr22	46795605	46795712
chr22	29281931	29282296
chr22	50277541	50277831
chr22	21904000	21904150
chr22	33387871	33388075
chr3	43964617	43965115
chr3	156694768	156695574
chr3	167676602	167677079
chr3	181382633	181382861
chr3	11684315	11684399
chr3	196150296	196150423
chr3	56020610	56020772
chr3	81833914	81834218
chr3	114277234	114277322
chr3	51569608	51569685
chr3	16375018	16375234
chr3	186060879	186060917
chr3	122713192	122713302
chr3	13299314	13299406
chr3	48460898	48461368
chr3	55203046	55203153
chr3	57880317	57880422
chr3	24519428	24519647
chr3	157473952	157474279
chr3	138421843	138421898
chr3	144061264	144061384
chr3	188623484	188623590
chr3	178743412	178743615
chr3	25886978	25887161
chr3	13862950	13863195
chr3	70244554	70244599
chr3	127100990	127101066
chr4	1943661	1944758
chr4	1980349	1980660
chr4	1932348	1932502
chr4	898421	898578
chr4	146454935	146455010
chr4	1941639	1942094
chr4	1164785	1164985
chr4	109340180	109340504
chr4	1902302	1902981
chr4	568335	568573
chr4	54258354	54258658
chr4	153864883	153865115
chr4	78447101	78447382
chr4	1165045	1165277
chr4	126342797	126342872
chr4	153166706	153166899
chr4	154600134	154600204
chr4	4564464	4564662
chr4	182939651	182939852
chr4	123377254	123378185
chr4	1952394	1952450
chr4	72166245	72166574
chr4	761961	762107
chr4	110206474	110206581
chr4	123764269	123764505
chr4	944206	944308
chr4	1949183	1949623
chr4	129028873	129029601
chr4	68789539	68789611
chr4	169300507	169300622
chr4	42562702	42562841
chr4	2928203	2928411
chr4	83292198	83293143
chr4	123670536	123670758
chr4	135573031	135573106
chr5	139594	139674
chr5	140062555	140062902
chr5	98290353	98290492
chr5	61128281	61128435
chr5	14488550	14488657
chr5	64965550	64966229
chr5	86409800	86409921
chr5	92661488	92662132
chr5	63853471	63853581
chr5	167980054	167980330
chr5	138036381	138036731
chr5	68295069	68295230
chr5	106610762	106611069
chr5	6755876	6756259
chr5	131483181	131483333
chr5	33852243	33852295
chr5	147084484	147084707
chr5	5460742	5460883
chr5	112573510	112573630
chr5	35867378	35867573
chr5	54281029	54281312
chr5	64374771	64374850
chr5	36995708	36997275
chr5	176726708	176727045
chr5	173737791	173737921
chr5	61922976	61923762
chr5	40356998	40357181
chr5	153871562	153872015
chr5	64962995	64963058
chr5	76251934	76252046
chr5	139488280	139490728
chr5	35072698	35072849
chr5	87584984	87585083
chr5	37175079	37175484
chr5	4907006	4907246
chr5	62182651	62182730
chr5	173104374	173104507
chr5	35125739	35125886
chr5	132042583	132042687
chr5	88208919	88209342
chr5	61629258	61629375
chr5	86559008	86559109
chr5	65310388	65310570
chr5	124918222	124918439
chr6	170102648	170102860
chr6	170102870	170102956
chr6	86879925	86880387
chr6	101878758	101878986
chr6	45066355	45066607
chr6	135289226	135289380
chr6	46247926	46248023
chr6	6535617	6536178
chr6	12964037	12964121
chr6	319690	319954
chr6	106574021	106574340
chr6	106174782	106174938
chr6	88895195	88895611
chr6	141602132	141602164
chr6	72301474	72301941
chr6	82974637	82974770
chr6	129004721	129004977
chr6	107798148	107798360
chr6	43808497	43808847
chr6	131380762	131380880
chr6	125885630	125885654
chr6	41099652	41100266
chr6	111021819	111021944
chr6	18523685	18523779
chr6	40350949	40350996
chr6	3850045	3850351
chr6	46658327	46659474
chr6	170606402	170606656
chr6	136200764	136200876
chr6	43673823	43674150
chr7	99123430	99124061
chr7	75957936	75959028
chr7	74601062	74601366
chr7	935880	936094
chr7	100916967	100917217
chr7	74174728	74175076
chr7	72621042	72621390
chr7	543335	543527
chr7	6840990	6841158
chr7	5963013	5963181
chr7	5389086	5389499
chr7	101557066	101557535
chr7	78982989	78983422
chr7	6200170	6201217
chr7	94169639	94169841
chr7	66423152	66423540
chr7	101741006	101741085
chr7	103705993	103706419
chr7	2419982	2420100
chr7	5390622	5391095
chr7	2770814	2771392
chr7	5391138	5391320
chr7	75164232	75164379
chr7	100905120	100905680
chr7	2611801	2611968
chr7	1883148	1883297
chr7	101448662	101448817
chr7	155746780	155746901
chr7	1572405	1572740
chr7	1094840	1094941
chr7	1315151	1315480
chr7	40338050	40338332
chr7	116733292	116733346
chr7	101846741	101847082
chr7	6209477	6209944
chr7	47094169	47094399
chr7	141338094	141338211
chr7	40564625	40565071
chr7	2170991	2171149
chr7	97941405	97941595
chr7	129352573	129352718
chr7	116436977	116437204
chr7	128609165	128609371
chr7	7726611	7726965
chr7	72865152	72865426
chr7	1985999	1986231
chr7	74266021	74266148
chr7	130597651	130598419
chr7	1770223	1770644
chr7	130423634	130423743
chr7	101892967	101893324
chr7	70773121	70773267
chr7	48146467	48146684
chr7	98591059	98591381
chr7	72420593	72420728
chr7	41350418	41350709
chr7	6196353	6196721
chr7	55168030	55168282
chr7	134819557	134820060
chr7	24966794	24966846
chr7	40490458	40491073
chr7	91049123	91049208
chr7	80550445	80550694
chr7	24973062	24973116
chr7	96637625	96637893
chr7	40938953	40939248
chr7	56401001	56401315
chr7	100198324	100198772
chr7	101868111	101868437
chr7	99081388	99081516
chr7	73879277	73879442
chr7	29910637	29910775
chr7	101161859	101162003
chr7	75329518	75329566
chr7	114211292	114211350
chr7	101526256	101526318
chr7	115518109	115518366
chr7	35962761	35963127
chr7	6310514	6311110
chr7	50367231	50367364
chr7	31392770	31393033
chr7	40551159	40551363
chr7	4118154	4118209
chr7	72765608	72765702
chr8	132469519	132469676
chr8	132937713	132937834
chr8	71290249	71290339
chr8	67445700	67446006
chr8	104465442	104465554
chr8	48440496	48440552
chr8	48440716	48440774
chr8	38834076	38834284
chr8	66676963	66677117
chr8	133645056	133645214
chr8	37751551	37751752
chr8	106462419	106462518
chr8	108185013	108185431
chr8	24999064	24999219
chr8	87317104	87317204
chr8	76130225	76130325
chr8	6577390	6577581
chr8	26241272	26241344
chr8	29541948	29542289
chr8	412978	413152
chr8	141531078	141531428
chr8	65285787	65286262
chr9	98878677	98879058
chr9	10830154	10830275
chr9	10829823	10830009
chr9	102596834	102597246
chr9	113341277	113341669
chr9	98273750	98273900
chr9	72636818	72637105
chr9	84719184	84719533
chr9	25264194	25264478
chr9	96108413	96108542
chr9	127632743	127632910
chr9	135021551	135021690
chr9	121526239	121526394
chr9	139745202	139745297
chr9	103087076	103087108
chr9	112707079	112707228
chr9	14537908	14538074
chr9	129376082	129376206
chr9	5534724	5535057
chr9	100119890	100120017
chr9	24827193	24827404
chr9	118914354	118914571
chr9	118918195	118918458
chr9	127334472	127334808
chr9	12693184	12693511
chr9	73203346	73203475
chr9	80813264	80813322
chr9	126522001	126522103
chr9	77620793	77620929
chr9	98268397	98268971
chr9	97525362	97525422
chr9	14403268	14403371
chr9	125012565	125012720
chr9	125002295	125002946
chr9	13724936	13725051
chr9	125145381	125145446
chr9	18790900	18791110
chr9	29797454	29797491
chrX	22499861	22500057
chrX	49891559	49892016
chrX	133703392	133703657
chrX	12546817	12547177
chrX	38976734	38977239
chrX	14950645	14950710
chrX	4010740	4011064
chrX	106843319	106843444
chrX	55432112	55432187
chrX	99613827	99614273
chrX	14824900	14825062
chrX	86772313	86773329
chrX	73422775	73422873
chrX	99609607	99610158
chrX	73048283	73048643
chrX	124841980	124842388
chrX	90689608	90691812
chrX	129364431	129364621
chrX	134717685	134718121
chrX	41959539	41959851
chrX	98293813	98294153
chrX	103737222	103738310
chrX	98226470	98226551
chrX	34259531	34259950
chrX	40620302	40620579
chrX	92929031	92930094
chrX	40172904	40173154
chrX	78363445	78363656
chrX	111431411	111431848
chrX	122404439	122405155
chrX	24411497	24412184
chrX	53454770	53455405
chrX	13269442	13269918
chrX	119361245	119361333
chrX	126311603	126311755
chrX	131821160	131821471
chrX	10696257	10697354
chrX	123501749	123501904
chrX	23800661	23800804
chrX	149996843	149997328
chrX	107417642	107417879
chrX	119030082	119030223
chrX	43048026	43048215
chrX	106739724	106739848
chrX	18475161	18475701
chrX	12692562	12693133
chrX	37540089	37540341
chrX	37536987	37537371
chrX	103655361	103655534
chrX	124909686	124909931
chrX	16147188	16147554
chrX	38645699	38645985
chrX	94314555	94315225
chrX	31195617	31195897
chrX	24395883	24396061
chrX	21214492	21214825
chrX	19745040	19745103
chrX	119914569	119914886
chrX	39533425	39533683
chrX	13764890	13765126
chrX	121578442	121578848
chrX	132613122	132613159
chrX	139541132	139541187
chrX	19447646	19447786
chrX	12938002	12938454
chrX	122399451	122399605
chrX	14996434	14996495
chrX	137012441	137013101
chrX	96498839	96499246
chrX	47508680	47509222
chrX	96202015	96202244
chrX	108934865	108934939
chrX	133971426	133971802
chrX	24584385	24584772
chrX	105065412	105065702
chrX	71600641	71600854
chrX	73444259	73444750
chrX	127470261	127470791
chrX	21759441	21759620
chrX	135100588	135100781
chrX	67424405	67424686
chrX	98027728	98028001
chrX	110547888	110548109
chrX	14231564	14231605
chrX	13433248	13433415
chrX	121640504	121640740
chrX	18621866	18623001
chrX	20024946	20025495
chrX	37586720	37587589
chrX	31357320	31357542
chrX	119599218	119599420
chrX	107981487	107981777
chrX	40504514	40504728
chrX	96139448	96139602
chrX	40007707	40008312
chrX	26342898	26343577
chrX	48647945	48648358
chrX	39339883	39340164
chrX	37475750	37476113
chrX	39835671	39836001
chrX	73422664	73422738
chrX	133904359	133904418
chrX	40724314	40724842
chrX	20482330	20482414
chrX	25201920	25202052
chrX	9977834	9978349
chrX	149643834	149643910
chrX	11164794	11164876
chrX	118179023	118179149
chrX	103721102	103721251
chrX	48365686	48365989
chrX	46425235	46425613
chrX	14856139	14856249
chrX	48553965	48554110
chrX	19817369	19818539
chrX	123988366	123988793
chrX	18648324	18649548
chrX	122471350	122472004
chrX	110598224	110598400
chrX	146626861	146627014
chrX	43899996	43900424
chrX	19856293	19856556
chrX	40139405	40139612
chrX	134679675	134679775
chrX	41526638	41526792
chrX	78024291	78025315
chrX	131593696	131593790
chrX	18490320	18490522
chrX	19748823	19749023
chrX	28781807	28782037
chrX	107581212	107581990
chrX	143143253	143143307
chrX	149354104	149354576
chrX	17284814	17285048
chrX	67309729	67310042
chrX	18023844	18023944
chrX	19014292	19014534
chrX	133813778	133813892
chrX	11992168	11992237
chrX	117482517	117482914
chrX	112487984	112488091
chrX	87968972	87969393
chrX	128238827	128238940
chrX	121052994	121053607
chrX	88179953	88180444
chrX	20974279	20974738
chrX	95926981	95927045
chrX	128981774	128981877
chrX	15886813	15886995
chrX	42462170	42462219
chrX	132838477	132838742
chrX	37525414	37526143
chrX	139423647	139423885
chrX	48976317	48976671
chrX	91034431	91035078
chrX	106284894	106285143
chrX	16347965	16348052
chrX	31598835	31598916
chrX	36337638	36337748
chrX	11496861	11497365
chrX	18454115	18454691
chrX	28611288	28611478
chrX	28318147	28318348
chrX	17300680	17300980
chrX	48912954	48913094
chrX	12938575	12938741
chrX	17556208	17556317
chrX	110751842	110751968
chrX	21333541	21334145
chrX	124321343	124321519
chrX	80035906	80036265
chrX	111815377	111815481
chrX	40355970	40356172
chrX	128082142	128082470
chrX	24386026	24386161
chrX	17827376	17827413

## Sheet: Table S1b
Table S1b. Coordinates of RECEs in hg38 genome.
chromosome	start	end	regions	estimated acceleration score	adjusted p value	Enhancer / H3K27ac marker	Promoter / H3K4me2 marker	CTCF-only_CTCF-bound	dELS_CTCF-bound	dELS	DNase-H3K4me3_CTCF-bound	DNase-H3K4me3	pELS_CTCF-bound	pELS	PLS_CTCF-bound	PLS
chr1	1391510	1391674	non-coding	11.9715	0
chr1	1676061	1676158	coding	8.32066	5e-05
chr1	1738919	1739016	coding	8.51511	4e-05
chr1	3212033	3212388	non-coding	15.4618	0	H3K27ac marker	H3K4me2 marker			dELS
chr1	5952697	5952831	coding	9.9418	1e-05
chr1	7703492	7703609	non-coding	9.45004	1e-05	H3K27ac marker	H3K4me2 marker			dELS
chr1	10399627	10399717	coding	9.31534	2e-05	H3K27ac marker	H3K4me2 marker						pELS_CTCF-bound
chr1	11020418	11020615	coding	8.14193	5e-05
chr1	23216052	23216077	non-coding	8.04164	6e-05					dELS
chr1	24513797	24513976	non-coding	10.4003	1e-05
chr1	24886593	24886668	non-coding	9.38883	1e-05
chr1	27740171	27740827	non-coding	8.55394	4e-05
chr1	28244734	28244834	non-coding	9.56252	1e-05					dELS
chr1	40462412	40462597	coding	8.07844	6e-05
chr1	41269841	41270047	non-coding	15.47	0
chr1	44188039	44188185	non-coding	15.1702	0
chr1	50442730	50443240	non-coding	10.6447	0
chr1	52462637	52463165	non-coding	10.5943	0
chr1	86752554	86752711	non-coding	8.19431	5e-05
chr1	92315409	92315492	non-coding	8.15972	5e-05				dELS_CTCF-bound
chr1	93387103	93387213	non-coding	18.6894	0
chr1	96565255	96565316	non-coding	9.21399	2e-05
chr1	110872600	110872675	non-coding	8.55183	4e-05								pELS_CTCF-bound
chr1	112984024	112984367	non-coding	12.9954	0				dELS_CTCF-bound
chr1	115492499	115492664	non-coding	13.0023	0	H3K27ac marker
chr1	117549567	117549894	non-coding	11.3272	0
chr1	119651313	119651377	non-coding	9.14636	2e-05
chr1	121280932	121281221	non-coding	8.68108	3e-05
chr1	144998765	144999042	non-coding	8.93488	2e-05	H3K27ac marker	H3K4me2 marker
chr1	159704617	159704670	non-coding	8.4542	4e-05									pELS
chr1	167018654	167018743	non-coding	9.05333	2e-05
chr1	169617045	169617429	coding	9.08739	2e-05
chr1	177145175	177145287	non-coding	11.9311	0					dELS
chr1	178193862	178194457	non-coding	23.2701	0
chr1	179868383	179868501	non-coding	10.2444	1e-05
chr1	180033803	180033975	coding	7.98367	6e-05
chr1	183183162	183183194	non-coding	8.10575	6e-05
chr1	184058593	184058666	non-coding	8.4688	4e-05
chr1	197002496	197002620	coding	8.11404	6e-05
chr1	204155006	204155192	coding	10.9541	0
chr1	204156189	204156360	coding	8.66518	3e-05
chr1	204156663	204156829	coding	11.2535	0
chr1	204160569	204160683	coding	29.7983	0
chr1	206299408	206299697	non-coding	8.77385	3e-05
chr1	206685042	206685273	coding	8.45784	4e-05	H3K27ac marker	H3K4me2 marker								PLS_CTCF-bound
chr1	206749016	206749117	non-coding	8.86519	3e-05
chr1	211831206	211831283	non-coding	8.25011	5e-05	H3K27ac marker	H3K4me2 marker
chr1	219197840	219198285	non-coding	8.24753	5e-05
chr1	220221001	220221495	non-coding	9.75158	1e-05									pELS
chr1	222211614	222211929	non-coding	10.1613	1e-05
chr1	224404965	224405152	non-coding	9.02811	2e-05
chr1	227769399	227769568	non-coding	8.15698	5e-05
chr1	231367495	231367716	coding	8.2316	5e-05
chr1	235741829	235742001	non-coding	8.24768	5e-05
chr1	242057412	242057440	non-coding	8.03082	6e-05
chr10	3784217	3784348	non-coding	8.94748	2e-05	H3K27ac marker	H3K4me2 marker						pELS_CTCF-bound
chr10	12097880	12098004	coding	9.02369	2e-05					dELS
chr10	16937589	16937800	coding	8.14046	5e-05
chr10	20428746	20428993	non-coding	9.48441	1e-05
chr10	22956061	22956163	non-coding	9.36968	1e-05
chr10	24545651	24546354	coding	9.43055	1e-05
chr10	24591123	24591421	coding	10.6258	0
chr10	60026803	60027019	non-coding	14.6469	0
chr10	61324828	61325138	non-coding	14.605	0
chr10	62050377	62050567	non-coding	8.93515	2e-05	H3K27ac marker	H3K4me2 marker							pELS
chr10	63561162	63561673	non-coding	9.35994	2e-05		H3K4me2 marker			dELS
chr10	63614368	63614642	non-coding	8.9216	2e-05				dELS_CTCF-bound	dELS
chr10	64507860	64507959	non-coding	9.68539	1e-05
chr10	68068761	68069086	non-coding	9.36731	2e-05
chr10	68572207	68574280	coding	16.4659	0
chr10	68953145	68953454	non-coding	11.812	0
chr10	73817836	73817918	non-coding	8.20108	5e-05
chr10	73862312	73862440	non-coding	8.9994	2e-05				dELS_CTCF-bound
chr10	74423104	74423544	non-coding	11.9423	0	H3K27ac marker
chr10	81722434	81722742	non-coding	9.99776	1e-05					dELS
chr10	88136612	88136701	non-coding	8.4409	4e-05
chr10	90748802	90749598	coding	11.143	0
chr10	90989018	90989158	non-coding	8.08582	6e-05					dELS
chr10	93881506	93882004	non-coding	19.3248	0
chr10	104032898	104032998	coding	8.27094	5e-05	H3K27ac marker	H3K4me2 marker
chr10	111322664	111323394	non-coding	28.8716	0
chr10	112815238	112815985	coding	11.8687	0	H3K27ac marker	H3K4me2 marker			dELS
chr10	113241718	113242211	non-coding	8.39696	4e-05					dELS
chr10	121899698	121900045	non-coding	13.2505	0
chr10	124708545	124708684	non-coding	8.97591	2e-05	H3K27ac marker	H3K4me2 marker			dELS
chr10	125773824	125774021	coding	15.7132	0	H3K27ac marker	H3K4me2 marker
chr10	127052674	127052817	coding	9.88974	1e-05
chr10	132714347	132714468	non-coding	8.82413	3e-05	H3K27ac marker	H3K4me2 marker			dELS
chr11	1666868	1667126	non-coding	12.8233	0
chr11	6480796	6480837	non-coding	10.5447	0	H3K27ac marker	H3K4me2 marker						pELS_CTCF-bound
chr11	6487999	6488369	non-coding	10.6117	0
chr11	6545589	6547115	coding	8.08467	6e-05	H3K27ac marker	H3K4me2 marker		dELS_CTCF-bound	dELS
chr11	7525876	7525935	non-coding	9.59561	1e-05
chr11	7535172	7535296	non-coding	15.8895	0
chr11	10224954	10225024	non-coding	9.37782	1e-05
chr11	16048087	16048145	non-coding	10.9492	0
chr11	19152951	19153023	non-coding	9.1466	2e-05
chr11	19866503	19866770	non-coding	8.7066	3e-05					dELS
chr11	26758240	26758366	non-coding	8.58362	3e-05					dELS
chr11	33345517	33345876	non-coding	12.9596	0
chr11	34074211	34074284	non-coding	9.22452	2e-05
chr11	35221320	35221455	non-coding	8.89809	2e-05
chr11	35786048	35786133	non-coding	10.1235	1e-05					dELS
chr11	35815798	35815932	non-coding	8.22197	5e-05					dELS
chr11	41666788	41666852	non-coding	8.00375	6e-05
chr11	47040944	47041286	non-coding	17.9797	0
chr11	47041695	47041927	non-coding	9.46537	1e-05
chr11	64284607	64284781	coding	10.7827	0	H3K27ac marker	H3K4me2 marker								PLS_CTCF-bound
chr11	65803997	65804144	non-coding	11.5441	0
chr11	69193943	69194044	non-coding	8.60425	3e-05
chr11	73353392	73353514	non-coding	8.02438	6e-05
chr11	77360832	77360911	non-coding	11.2125	0
chr11	81872841	81873159	non-coding	8.07899	6e-05
chr11	85336243	85336355	non-coding	12.5229	0
chr11	93736189	93736296	coding	10.8378	0									pELS
chr11	94602444	94602501	non-coding	11.3576	0					dELS
chr11	95067221	95067514	coding	13.2608	0	H3K27ac marker	H3K4me2 marker						pELS_CTCF-bound		PLS_CTCF-bound
chr11	95068168	95068516	non-coding	13.6364	0	H3K27ac marker	H3K4me2 marker						pELS_CTCF-bound
chr11	95068579	95068892	non-coding	26.4885	0	H3K27ac marker	H3K4me2 marker						pELS_CTCF-bound
chr11	100569076	100569109	non-coding	8.53219	4e-05
chr11	110349072	110349279	non-coding	9.43919	1e-05					dELS
chr11	111404711	111404786	non-coding	8.37501	4e-05
chr11	112852184	112852487	non-coding	10.0452	1e-05				dELS_CTCF-bound
chr11	119922924	119923079	non-coding	8.19992	5e-05
chr11	122436336	122436406	non-coding	8.52331	4e-05
chr12	67164	67492	coding	8.54967	4e-05
chr12	2909523	2909590	coding	24.5324	0
chr12	2938109	2938291	coding	15.731	0					dELS
chr12	11981045	11981626	non-coding	8.65124	3e-05				dELS_CTCF-bound
chr12	15972230	15972566	non-coding	17.6	0	H3K27ac marker
chr12	16596494	16596545	non-coding	9.0484	2e-05					dELS
chr12	21264613	21264881	non-coding	26.332	0
chr12	30004799	30004892	non-coding	11.9171	0
chr12	43466615	43466820	coding	16.8185	0
chr12	43468578	43468739	coding	9.19137	2e-05
chr12	43835589	43835708	non-coding	8.17035	5e-05	H3K27ac marker	H3K4me2 marker						pELS_CTCF-bound
chr12	45926114	45927418	coding	8.11742	6e-05
chr12	47007667	47007727	non-coding	8.35263	4e-05
chr12	49921892	49922011	non-coding	9.04386	2e-05
chr12	51749263	51749811	non-coding	14.4778	0					dELS
chr12	52601660	52601754	non-coding	9.34217	2e-05		H3K4me2 marker
chr12	53050845	53051008	non-coding	8.19067	5e-05	H3K27ac marker	H3K4me2 marker						pELS_CTCF-bound
chr12	56187973	56188579	non-coding	8.1694	5e-05	H3K27ac marker	H3K4me2 marker						pELS_CTCF-bound
chr12	56449785	56450031	non-coding	11.1324	0	H3K27ac marker	H3K4me2 marker							pELS
chr12	58395188	58395352	non-coding	19.8699	0									pELS
chr12	71757561	71757615	non-coding	9.73926	1e-05		H3K4me2 marker
chr12	76590726	76590826	non-coding	8.05382	6e-05
chr12	79823958	79824194	non-coding	9.72107	1e-05
chr12	80006135	80006305	non-coding	28.367	0
chr12	81409660	81409884	non-coding	10.0742	1e-05					dELS
chr12	81932714	81932912	non-coding	10.4834	0
chr12	90610749	90610964	non-coding	9.63418	1e-05
chr12	94053772	94053858	non-coding	9.38387	1e-05					dELS
chr12	96059910	96060394	non-coding	8.4439	4e-05
chr12	99706820	99706873	non-coding	10.7533	0					dELS
chr12	100290498	100290597	non-coding	8.97486	2e-05
chr12	102471011	102471996	non-coding	8.21063	5e-05					dELS
chr12	104783013	104783405	non-coding	9.15664	2e-05
chr12	105768956	105769057	non-coding	8.4709	4e-05
chr12	109752776	109752885	non-coding	9.22719	2e-05					dELS
chr12	110292820	110292864	non-coding	10.1612	1e-05
chr12	111270205	111270567	non-coding	11.5186	0	H3K27ac marker	H3K4me2 marker
chr12	112152852	112153009	non-coding	10.153	1e-05
chr12	114712006	114712126	non-coding	8.43197	4e-05								pELS_CTCF-bound
chr12	116988607	116988902	coding	8.3247	4e-05
chr12	117145661	117146311	coding	10.009	1e-05					dELS
chr12	121327342	121327834	non-coding	10.3867	1e-05
chr12	127465883	127465964	non-coding	9.66395	1e-05
chr12	132807173	132807257	coding	8.53105	4e-05		H3K4me2 marker
chr13	32031410	32031962	non-coding	8.55492	4e-05	H3K27ac marker	H3K4me2 marker								PLS_CTCF-bound
chr13	32758749	32758795	non-coding	9.02115	2e-05
chr13	36560634	36560663	non-coding	9.34322	2e-05		H3K4me2 marker
chr13	44452703	44452815	non-coding	15.5762	0
chr13	50214155	50214269	non-coding	8.342	4e-05
chr13	52975198	52975254	non-coding	8.98441	2e-05	H3K27ac marker	H3K4me2 marker
chr13	53800420	53800707	non-coding	9.23246	2e-05
chr13	55189357	55189599	non-coding	9.32716	2e-05
chr13	56218445	56218622	non-coding	8.50751	4e-05
chr13	56667980	56668158	non-coding	16.8179	0
chr13	69406024	69406176	non-coding	19.1483	0
chr13	69407631	69408159	non-coding	12.5827	0
chr13	93235471	93235592	non-coding	8.39417	4e-05					dELS
chr13	95629985	95630130	coding	11.1635	0
chr13	96203532	96203728	non-coding	9.37328	1e-05
chr13	96403346	96403590	non-coding	9.43327	1e-05
chr13	96574117	96574300	non-coding	8.24378	5e-05
chr13	96617329	96617612	non-coding	10.3429	1e-05					dELS
chr13	97058213	97058392	non-coding	8.71562	3e-05		H3K4me2 marker				DNase-H3K4me3_CTCF-bound
chr13	98176331	98176683	coding	12.2889	0
chr13	100063364	100063602	non-coding	8.35474	4e-05
chr14	22909472	22909806	coding	9.64691	1e-05					dELS
chr14	24876086	24876149	non-coding	9.61672	1e-05
chr14	32084003	32084065	non-coding	9.04796	2e-05					dELS
chr14	35533452	35533596	non-coding	23.4097	0	H3K27ac marker	H3K4me2 marker						pELS_CTCF-bound
chr14	36928047	36928132	non-coding	12.6915	0					dELS
chr14	38866341	38866499	non-coding	8.41799	4e-05
chr14	40569017	40569199	non-coding	10.5361	0
chr14	41742762	41743018	non-coding	8.49672	4e-05
chr14	50964855	50965082	non-coding	8.23642	5e-05				dELS_CTCF-bound
chr14	64766653	64766813	coding	10.4788	0	H3K27ac marker			dELS_CTCF-bound
chr14	67783934	67783972	non-coding	9.06238	2e-05
chr14	67946053	67946270	non-coding	9.54723	1e-05
chr14	70641849	70641891	non-coding	9.09368	2e-05	H3K27ac marker	H3K4me2 marker						pELS_CTCF-bound
chr14	75273702	75273924	non-coding	8.53561	4e-05	H3K27ac marker	H3K4me2 marker		dELS_CTCF-bound	dELS
chr14	88754475	88754690	coding	8.54858	4e-05
chr14	91309855	91309989	coding	8.49133	4e-05
chr14	91930736	91930816	non-coding	9.01746	2e-05
chr14	93428043	93428587	non-coding	8.09889	6e-05
chr14	97966349	97966447	non-coding	8.33931	4e-05
chr14	101259171	101259434	non-coding	11.2559	0
chr14	101397238	101397363	non-coding	9.45425	1e-05
chr14	101442663	101443001	non-coding	10.095	1e-05							DNase-H3K4me3
chr14	102778138	102778186	non-coding	21.5934	0	H3K27ac marker	H3K4me2 marker
chr14	102906152	102906788	non-coding	8.571	3e-05
chr14	102943794	102944473	coding	14.722	0				dELS_CTCF-bound
chr15	25333917	25334170	non-coding	8.39619	4e-05
chr15	34981731	34983537	coding	12.2236	0
chr15	35204451	35204541	non-coding	8.42141	4e-05
chr15	35629593	35630439	non-coding	13.2591	0
chr15	40439395	40440450	non-coding	11.9656	0	H3K27ac marker	H3K4me2 marker						pELS_CTCF-bound	pELS	PLS_CTCF-bound
chr15	43363419	43363503	non-coding	8.25309	5e-05
chr15	45141289	45141342	coding	12.6217	0
chr15	48696371	48696431	non-coding	8.42666	4e-05
chr15	54960898	54961042	non-coding	11.1519	0
chr15	57694282	57694622	non-coding	10.3444	1e-05
chr15	71838867	71838942	non-coding	11.8257	0
chr15	89522882	89523092	non-coding	8.27489	5e-05
chr15	98627409	98627516	non-coding	11.6027	0					dELS
chr15	98905293	98905368	non-coding	8.39729	4e-05				dELS_CTCF-bound
chr16	4096435	4096627	non-coding	9.38184	1e-05					dELS
chr16	4113741	4114794	coding	11.1252	0	H3K27ac marker	H3K4me2 marker			dELS				pELS
chr16	4241980	4242111	coding	9.24297	2e-05	H3K27ac marker	H3K4me2 marker									PLS
chr16	8893713	8894136	coding	11.1763	0	H3K27ac marker
chr16	10239711	10239903	non-coding	23.1702	0
chr16	10773305	10773399	coding	8.46067	4e-05
chr16	11870137	11870463	non-coding	8.3985	4e-05
chr16	20963603	20965427	coding	11.648	0
chr16	22821745	22821830	non-coding	8.25622	5e-05
chr16	22985391	22985556	non-coding	8.55097	4e-05
chr16	23085512	23085670	coding	8.22916	5e-05
chr16	23570965	23572401	non-coding	8.75168	3e-05								pELS_CTCF-bound
chr16	24796902	24796948	non-coding	9.74995	1e-05
chr16	24822870	24823023	coding	12.2003	0
chr16	24823414	24824088	coding	14.3332	0
chr16	28042782	28042945	non-coding	10.1948	1e-05				dELS_CTCF-bound
chr16	28954574	28954693	coding	13.887	0
chr16	29978058	29978185	coding	9.67926	1e-05
chr16	30001148	30001610	coding	10.7882	0					dELS
chr16	30532625	30532830	coding	12.9437	0
chr16	48558523	48558863	non-coding	11.1473	0									pELS
chr16	50047371	50047981	non-coding	12.5589	0
chr16	52560259	52560485	non-coding	8.85599	3e-05
chr16	62402172	62402247	non-coding	8.68234	3e-05
chr16	67125680	67126171	coding	9.85848	1e-05
chr16	68419296	68419449	non-coding	9.65712	1e-05
chr16	70380913	70381051	non-coding	14.2688	0	H3K27ac marker	H3K4me2 marker						pELS_CTCF-bound
chr16	71272780	71272871	non-coding	8.04329	6e-05
chr16	72171861	72172549	non-coding	9.81581	1e-05	H3K27ac marker							pELS_CTCF-bound	pELS
chr16	76339789	76339830	non-coding	8.42779	4e-05
chr16	78843586	78844174	non-coding	8.15752	5e-05				dELS_CTCF-bound	dELS
chr16	83203762	83203834	non-coding	16.7476	0
chr16	87419776	87419879	coding	9.30335	2e-05
chr17	1229232	1229283	non-coding	14.1578	0		H3K4me2 marker
chr17	3892200	3892583	non-coding	10.6145	0	H3K27ac marker	H3K4me2 marker						pELS_CTCF-bound
chr17	6499151	6499267	non-coding	9.38258	1e-05	H3K27ac marker
chr17	7483874	7484099	non-coding	9.00172	2e-05	H3K27ac marker	H3K4me2 marker						pELS_CTCF-bound
chr17	7586815	7587024	coding	8.39477	4e-05				dELS_CTCF-bound
chr17	21320352	21320454	non-coding	9.32814	2e-05					dELS
chr17	21767516	21767618	non-coding	8.26552	5e-05
chr17	28578206	28578773	coding	9.18824	2e-05
chr17	29807162	29807291	non-coding	11.4191	0
chr17	34562090	34562141	non-coding	8.00516	6e-05
chr17	37111115	37111282	non-coding	8.71444	3e-05
chr17	38399946	38400242	non-coding	9.55007	1e-05					dELS
chr17	39461770	39463248	coding	10.2722	1e-05	H3K27ac marker	H3K4me2 marker						pELS_CTCF-bound	pELS	PLS_CTCF-bound
chr17	42159760	42160449	coding	9.09648	2e-05
chr17	46733993	46734078	non-coding	10.0888	1e-05	H3K27ac marker
chr17	47695013	47695298	non-coding	8.45717	4e-05	H3K27ac marker	H3K4me2 marker								PLS_CTCF-bound
chr17	48016039	48016093	non-coding	9.4718	1e-05	H3K27ac marker
chr17	48251516	48251864	non-coding	8.33792	4e-05
chr17	50629603	50629663	non-coding	12.1368	0
chr17	52696152	52696597	non-coding	8.11771	6e-05
chr17	57917270	57917403	non-coding	11.1658	0	H3K27ac marker	H3K4me2 marker		dELS_CTCF-bound
chr17	58332696	58332761	non-coding	9.11081	2e-05										PLS_CTCF-bound
chr17	60336123	60336331	non-coding	11.3089	0
chr17	61948216	61948501	non-coding	11.6623	0					dELS
chr17	63940295	63940404	non-coding	8.5578	4e-05
chr17	68368437	68368607	coding	9.19502	2e-05					dELS
chr17	79794078	79795131	coding	9.27639	2e-05	H3K27ac marker	H3K4me2 marker		dELS_CTCF-bound					pELS
chr17	80651026	80651354	non-coding	12.2578	0		H3K4me2 marker
chr17	81868077	81868155	non-coding	10.1544	1e-05								pELS_CTCF-bound
chr18	22536396	22536629	non-coding	8.10234	6e-05
chr18	37633109	37633584	non-coding	8.01396	6e-05
chr18	45182709	45183242	non-coding	10.0934	1e-05	H3K27ac marker
chr18	48726775	48726885	non-coding	13.4158	0					dELS
chr18	51159240	51159290	non-coding	8.15443	5e-05
chr18	51402560	51402837	non-coding	8.17865	5e-05
chr18	55577665	55578460	non-coding	11.9542	0				dELS_CTCF-bound
chr18	61909061	61909123	non-coding	9.71129	1e-05
chr18	65953960	65954149	non-coding	8.69361	3e-05
chr18	72867523	72868035	non-coding	9.66595	1e-05	H3K27ac marker	H3K4me2 marker								PLS_CTCF-bound
chr18	80138885	80139096	non-coding	14.2081	0
chr19	12583423	12583595	coding	9.30636	2e-05
chr19	19069172	19069304	non-coding	12.0242	0				dELS_CTCF-bound	dELS
chr19	28724817	28724897	non-coding	10.9175	0
chr19	29812629	29812804	coding	14.7817	0	H3K27ac marker	H3K4me2 marker								PLS_CTCF-bound
chr19	32304839	32305058	non-coding	9.16275	2e-05
chr19	32738849	32738995	coding	8.0122	6e-05
chr19	32798243	32798410	coding	16.2361	0
chr19	35718508	35718975	non-coding	18.3441	0	H3K27ac marker	H3K4me2 marker						pELS_CTCF-bound	pELS
chr19	36102728	36102859	coding	8.56074	4e-05
chr19	36151456	36151586	coding	8.45783	4e-05	H3K27ac marker	H3K4me2 marker						pELS_CTCF-bound
chr19	38899069	38899383	non-coding	12.5468	0	H3K27ac marker	H3K4me2 marker						pELS_CTCF-bound
chr19	43581623	43581724	non-coding	20.4163	0	H3K27ac marker	H3K4me2 marker						pELS_CTCF-bound
chr19	44865259	44865409	coding	8.29032	5e-05
chr19	45069062	45069150	coding	8.32982	4e-05
chr19	46947005	46947183	non-coding	10.4289	0								pELS_CTCF-bound
chr19	48513080	48513753	coding	11.0065	0	H3K27ac marker	H3K4me2 marker								PLS_CTCF-bound	PLS
chr19	48896491	48896572	coding	9.06842	2e-05	H3K27ac marker	H3K4me2 marker			dELS
chr19	57291365	57292094	coding	25.6237	0
chr19	57676316	57676504	coding	8.80944	3e-05
chr2	9664590	9664667	non-coding	9.54647	1e-05
chr2	10648147	10648320	non-coding	8.80606	3e-05
chr2	18647651	18647909	non-coding	8.10182	6e-05
chr2	19035315	19035570	non-coding	17.8871	0					dELS
chr2	20718609	20718934	non-coding	9.3631	2e-05
chr2	23600098	23600379	non-coding	9.15615	2e-05	H3K27ac marker	H3K4me2 marker			dELS
chr2	25979838	25979896	non-coding	8.17406	5e-05	H3K27ac marker	H3K4me2 marker
chr2	26211556	26211628	non-coding	9.56839	1e-05
chr2	26651503	26651732	non-coding	11.3351	0
chr2	26654250	26654760	non-coding	8.54366	4e-05	H3K27ac marker
chr2	26737306	26737538	non-coding	8.93372	2e-05	H3K27ac marker
chr2	27067482	27067998	coding	12.032	0
chr2	27904077	27904203	non-coding	9.56495	1e-05
chr2	37657026	37657337	non-coding	12.3518	0		H3K4me2 marker			dELS
chr2	45191163	45191874	non-coding	8.00469	6e-05	H3K27ac marker	H3K4me2 marker			dELS
chr2	47637525	47637916	non-coding	8.66303	3e-05
chr2	48474603	48474825	coding	9.51232	1e-05					dELS
chr2	48647478	48647574	non-coding	8.82407	3e-05
chr2	55591445	55591666	non-coding	8.22372	5e-05
chr2	56199639	56199774	non-coding	8.17842	5e-05				dELS_CTCF-bound
chr2	57916756	57916966	non-coding	8.11669	6e-05
chr2	58307222	58307259	non-coding	8.03418	6e-05
chr2	60243335	60243739	non-coding	12.5586	0
chr2	60937236	60937788	non-coding	15.2472	0
chr2	64705742	64705955	non-coding	9.10835	2e-05
chr2	64731812	64732049	non-coding	16.8142	0				dELS_CTCF-bound
chr2	64975512	64975611	non-coding	8.67694	3e-05					dELS
chr2	65370884	65371065	non-coding	8.22772	5e-05		H3K4me2 marker		dELS_CTCF-bound
chr2	67782317	67782519	non-coding	9.38363	1e-05
chr2	71971975	71972093	non-coding	8.89181	2e-05
chr2	72845329	72845429	non-coding	8.11318	6e-05					dELS
chr2	72948706	72949109	non-coding	8.53424	4e-05	H3K27ac marker	H3K4me2 marker
chr2	74535976	74536211	coding	8.18309	5e-05
chr2	75598179	75598562	non-coding	13.3713	0
chr2	78418607	78418708	non-coding	8.36832	4e-05
chr2	80588846	80589505	coding	9.21183	2e-05					dELS		DNase-H3K4me3
chr2	88439742	88440100	non-coding	9.91505	1e-05
chr2	100948198	100948665	coding	8.34852	4e-05					dELS
chr2	121641014	121641326	non-coding	8.21427	5e-05
chr2	124174521	124174717	non-coding	16.1348	0
chr2	132668872	132669078	non-coding	8.77381	3e-05	H3K27ac marker	H3K4me2 marker						pELS_CTCF-bound
chr2	134558734	134558972	non-coding	8.25765	5e-05	H3K27ac marker	H3K4me2 marker			dELS
chr2	141683323	141683520	non-coding	11.8418	0
chr2	142543713	142544003	non-coding	12.5707	0									pELS
chr2	143320432	143320524	non-coding	9.74223	1e-05
chr2	147834194	147834338	non-coding	11.8479	0
chr2	150627779	150627835	non-coding	14.3056	0
chr2	153420708	153421281	non-coding	19.9239	0
chr2	156610869	156611028	non-coding	10.2617	1e-05
chr2	157500045	157500227	non-coding	8.65755	3e-05
chr2	161953874	161954730	non-coding	7.98682	6e-05					dELS
chr2	164105011	164105049	non-coding	8.10338	6e-05
chr2	169878446	169878593	coding	9.06726	2e-05
chr2	173003931	173004465	non-coding	8.77971	3e-05					dELS
chr2	174876089	174876243	non-coding	8.64204	3e-05
chr2	176704292	176705050	non-coding	9.00952	2e-05				dELS_CTCF-bound
chr2	189625576	189625617	non-coding	13.0095	0
chr2	190518133	190518228	non-coding	8.72122	3e-05							DNase-H3K4me3
chr2	191580518	191580553	non-coding	8.00271	6e-05
chr2	192033439	192033590	non-coding	10.3191	1e-05
chr2	195679997	195681079	coding	18.2246	0					dELS
chr2	196260868	196260972	non-coding	9.30486	2e-05									pELS
chr2	196540044	196540199	non-coding	8.46215	4e-05
chr2	197201168	197201277	non-coding	8.18194	5e-05
chr2	197757325	197757444	coding	8.03783	6e-05
chr2	199897951	199898425	non-coding	8.1937	5e-05
chr2	206291850	206292249	non-coding	9.31081	2e-05
chr2	208163217	208163491	coding	8.06337	6e-05
chr2	209636454	209636536	non-coding	8.70777	3e-05	H3K27ac marker
chr2	209954952	209954986	non-coding	12.773	0
chr2	214626248	214626382	non-coding	8.16531	5e-05
chr2	216109365	216109471	coding	8.65864	3e-05	H3K27ac marker	H3K4me2 marker						pELS_CTCF-bound		PLS_CTCF-bound
chr2	216122082	216122266	coding	13.6101	0
chr2	216388768	216388935	non-coding	10.1534	1e-05
chr2	219549652	219550204	coding	8.20938	5e-05
chr2	227357387	227357490	non-coding	8.40924	4e-05
chr2	234753674	234753846	non-coding	13.0757	0
chr20	872972	873255	coding	12.2386	0			CTCF-only_CTCF-bound
chr20	885146	885312	coding	28.5104	0	H3K27ac marker	H3K4me2 marker		dELS_CTCF-bound
chr20	888312	888399	coding	9.04455	2e-05				dELS_CTCF-bound
chr20	3728960	3729090	non-coding	8.47888	4e-05
chr20	6785363	6785441	non-coding	9.27589	2e-05
chr20	10218768	10219309	non-coding	8.20928	5e-05	H3K27ac marker	H3K4me2 marker						pELS_CTCF-bound		PLS_CTCF-bound
chr20	31998269	31998425	non-coding	11.2507	0
chr20	32633979	32634152	coding	10.2588	1e-05	H3K27ac marker				dELS
chr20	32791572	32791727	coding	8.4851	4e-05
chr20	33613753	33613858	non-coding	8.64623	3e-05
chr20	41772175	41772232	non-coding	8.8575	3e-05
chr20	43178163	43178240	non-coding	9.41424	1e-05				dELS_CTCF-bound
chr20	46463818	46464553	non-coding	26.4608	0
chr20	51033356	51033514	non-coding	8.63863	3e-05
chr20	59944967	59945023	coding	8.02034	6e-05		H3K4me2 marker
chr21	16522133	16522622	non-coding	10.0562	1e-05
chr21	16650585	16650732	non-coding	9.16565	2e-05
chr21	19387648	19387868	non-coding	8.3382	4e-05
chr21	27241057	27241244	non-coding	8.72986	3e-05
chr21	40846016	40846189	non-coding	9.60494	1e-05	H3K27ac marker	H3K4me2 marker
chr21	43672304	43672371	coding	10.0724	1e-05
chr21	44456842	44456931	coding	7.98377	6e-05		H3K4me2 marker						pELS_CTCF-bound
chr22	18530251	18530315	coding	10.2669	1e-05
chr22	21469613	21469677	coding	10.2828	1e-05
chr22	21549711	21549861	coding	8.58709	3e-05
chr22	23764101	23764180	coding	14.6583	0	H3K27ac marker	H3K4me2 marker							pELS
chr22	28074177	28074245	non-coding	9.65224	1e-05
chr22	28885943	28886308	non-coding	9.36441	2e-05		H3K4me2 marker		dELS_CTCF-bound
chr22	30108762	30108871	non-coding	13.5724	0				dELS_CTCF-bound
chr22	32991886	32992090	non-coding	8.14695	5e-05	H3K27ac marker	H3K4me2 marker		dELS_CTCF-bound
chr22	35990503	35990740	non-coding	9.78163	1e-05
chr22	46399708	46399815	coding	9.46419	1e-05
chr22	49883893	49884183	coding	9.20501	2e-05
chr22	49886524	49886788	coding	16.7247	0
chr3	11642841	11642925	non-coding	16.5111	0	H3K27ac marker	H3K4me2 marker
chr3	13257814	13257906	non-coding	9.35129	2e-05
chr3	13821453	13821698	non-coding	8.10508	6e-05					dELS
chr3	16333511	16333727	non-coding	9.52931	1e-05
chr3	24477937	24478156	non-coding	8.94613	2e-05
chr3	25845487	25845670	non-coding	8.1568	5e-05
chr3	43923125	43923623	non-coding	36.74	0					dELS
chr3	48419489	48419959	coding	9.20378	2e-05
chr3	51535592	51535669	non-coding	9.8647	1e-05
chr3	55169018	55169125	non-coding	9.12881	2e-05
chr3	55986582	55986744	non-coding	11.7031	0
chr3	57894590	57894695	non-coding	9.011	2e-05
chr3	70195403	70195448	non-coding	8.00447	6e-05					dELS
chr3	81784763	81785067	non-coding	11.273	0
chr3	114558387	114558475	non-coding	10.3087	1e-05					dELS
chr3	122994345	122994455	non-coding	9.43441	1e-05	H3K27ac marker	H3K4me2 marker
chr3	127382147	127382223	non-coding	8.00397	6e-05
chr3	138703001	138703056	non-coding	8.61906	3e-05
chr3	144342422	144342542	non-coding	8.58356	3e-05
chr3	156976979	156977785	non-coding	21.3422	0									pELS
chr3	157756163	157756490	non-coding	8.63798	3e-05
chr3	167958814	167959291	non-coding	19.3352	0
chr3	179025624	179025827	non-coding	8.17259	5e-05
chr3	181664845	181665073	non-coding	16.8129	0
chr3	186343090	186343128	non-coding	9.45619	1e-05
chr3	188905695	188905801	non-coding	8.52192	4e-05	H3K27ac marker	H3K4me2 marker			dELS
chr3	196423425	196423552	non-coding	12.1204	0	H3K27ac marker
chr4	574546	574784	non-coding	11.7404	0	H3K27ac marker	H3K4me2 marker						pELS_CTCF-bound
chr4	768173	768319	non-coding	8.9923	2e-05
chr4	904633	904790	coding	15.9033	0
chr4	950418	950520	coding	8.69704	3e-05
chr4	1170997	1171197	coding	13.0296	0	H3K27ac marker	H3K4me2 marker							pELS
chr4	1171257	1171489	coding	10.4869	0	H3K27ac marker	H3K4me2 marker						pELS_CTCF-bound
chr4	1900575	1901254	coding	12.5269	0
chr4	1930621	1930775	coding	16.7736	0
chr4	1939912	1940367	non-coding	13.6553	0					dELS
chr4	1941934	1943031	non-coding	33.2618	0
chr4	1947456	1947896	non-coding	8.6687	3e-05
chr4	1950667	1950723	non-coding	9.31649	2e-05		H3K4me2 marker
chr4	1978622	1978933	coding	19.6223	0
chr4	2926476	2926684	non-coding	8.29438	5e-05
chr4	4562737	4562935	non-coding	9.85901	1e-05
chr4	42560685	42560824	non-coding	8.35613	4e-05
chr4	53392187	53392491	non-coding	11.6061	0
chr4	67923821	67923893	non-coding	8.58358	3e-05
chr4	71300528	71300857	non-coding	9.30553	2e-05
chr4	77525947	77526228	non-coding	10.9307	0
chr4	82371045	82371990	coding	8.28809	5e-05		H3K4me2 marker		dELS_CTCF-bound
chr4	108419024	108419348	non-coding	12.7797	0
chr4	109285318	109285425	non-coding	8.99004	2e-05
chr4	122456099	122457030	coding	9.32334	2e-05								pELS_CTCF-bound
chr4	122749381	122749603	non-coding	8.06321	6e-05
chr4	122843114	122843350	non-coding	8.81903	3e-05					dELS
chr4	125421642	125421717	non-coding	10.4349	0
chr4	128107718	128108446	non-coding	8.5996	3e-05				dELS_CTCF-bound
chr4	134651876	134651951	non-coding	8.0135	6e-05
chr4	145533783	145533858	non-coding	14.8323	0
chr4	152245554	152245747	non-coding	10.2604	1e-05
chr4	152943731	152943963	non-coding	11.2353	0								pELS_CTCF-bound
chr4	153678982	153679052	non-coding	9.92129	1e-05
chr4	168379356	168379471	coding	8.49038	4e-05
chr4	182018498	182018699	non-coding	9.62105	1e-05
chr5	139479	139559	coding	25.7513	0
chr5	4906893	4907133	non-coding	8.53309	4e-05		H3K4me2 marker			dELS
chr5	5460629	5460770	coding	9.96525	1e-05
chr5	6755763	6756146	non-coding	11.2156	0				dELS_CTCF-bound
chr5	14488441	14488548	non-coding	13.9446	0	H3K27ac marker	H3K4me2 marker
chr5	33852138	33852190	non-coding	10.4442	0
chr5	35072596	35072747	coding	8.6113	3e-05
chr5	35125637	35125784	non-coding	8.32027	5e-05
chr5	35867276	35867471	coding	9.67885	1e-05
chr5	36995606	36997173	coding	9.38006	1e-05
chr5	37174977	37175382	non-coding	8.58814	3e-05
chr5	40356896	40357079	non-coding	9.14835	2e-05
chr5	54985201	54985484	coding	9.43326	1e-05		H3K4me2 marker								PLS_CTCF-bound
chr5	61832454	61832608	non-coding	14.4322	0
chr5	62333431	62333548	non-coding	8.12799	6e-05	H3K27ac marker
chr5	62627149	62627935	coding	9.15334	2e-05					dELS
chr5	62886824	62886903	non-coding	8.47141	4e-05					dELS
chr5	64557644	64557754	non-coding	13.3871	0
chr5	65078944	65079023	non-coding	9.38897	1e-05
chr5	65667168	65667231	non-coding	8.92172	2e-05
chr5	65669723	65670402	coding	13.7763	0
chr5	66014560	66014742	coding	8.03646	6e-05
chr5	68999242	68999403	non-coding	12.5331	0					dELS
chr5	76956109	76956221	non-coding	8.79297	3e-05
chr5	87113983	87114104	non-coding	13.6355	0									pELS
chr5	87263191	87263292	non-coding	8.11522	6e-05
chr5	88289167	88289266	non-coding	8.59061	3e-05
chr5	88913102	88913525	non-coding	8.21145	5e-05
chr5	93325782	93326426	non-coding	13.5249	0
chr5	98954649	98954788	non-coding	14.4486	0									pELS
chr5	107275061	107275368	non-coding	11.2861	0
chr5	113237813	113237933	non-coding	9.93588	1e-05					dELS
chr5	125582529	125582746	non-coding	8.0139	6e-05
chr5	132147488	132147640	non-coding	11.0408	0
chr5	132706891	132706995	non-coding	8.22096	5e-05
chr5	138700692	138701042	non-coding	12.9719	0					dELS
chr5	140108695	140111143	non-coding	8.62473	3e-05	H3K27ac marker	H3K4me2 marker			dELS			pELS_CTCF-bound
chr5	140682970	140683317	coding	16.2627	0
chr5	147704921	147705144	non-coding	10.167	1e-05
chr5	154492002	154492455	non-coding	9.02622	2e-05									pELS
chr5	168553049	168553325	non-coding	13.3376	0
chr5	173677371	173677504	non-coding	8.35322	4e-05
chr5	174310788	174310918	non-coding	9.32813	2e-05	H3K27ac marker	H3K4me2 marker
chr5	177299707	177300044	non-coding	9.35773	2e-05					dELS
chr6	319690	319954	non-coding	10.4586	0					dELS
chr6	3849811	3850117	coding	8.0936	6e-05	H3K27ac marker	H3K4me2 marker						pELS_CTCF-bound
chr6	6535384	6535945	non-coding	11.8175	0
chr6	12963805	12963889	non-coding	10.9134	0
chr6	18523454	18523548	non-coding	8.20632	5e-05
chr6	40383210	40383257	non-coding	8.12251	6e-05
chr6	41131913	41132527	non-coding	8.27409	5e-05
chr6	43706086	43706413	non-coding	7.98245	6e-05									pELS
chr6	43840760	43841110	non-coding	8.51943	4e-05					dELS
chr6	45098618	45098870	non-coding	14.0589	0
chr6	46280189	46280286	non-coding	12.2181	0
chr6	46690590	46691737	coding	8.08803	6e-05			CTCF-only_CTCF-bound			DNase-H3K4me3_CTCF-bound
chr6	71591771	71592238	non-coding	9.10249	2e-05
chr6	82264920	82265053	non-coding	9.03981	2e-05
chr6	86170207	86170669	non-coding	16.1545	0
chr6	88185476	88185892	non-coding	9.61541	1e-05					dELS
chr6	101430882	101431110	non-coding	14.7475	0
chr6	105726907	105727063	non-coding	9.96948	1e-05				dELS_CTCF-bound
chr6	106126146	106126465	non-coding	10.0647	1e-05					dELS
chr6	107476944	107477156	non-coding	8.64656	3e-05
chr6	110700616	110700741	non-coding	8.22194	5e-05								pELS_CTCF-bound		PLS_CTCF-bound
chr6	125564484	125564508	non-coding	8.39864	4e-05
chr6	128683576	128683832	non-coding	8.69864	3e-05
chr6	131059622	131059740	non-coding	8.42041	4e-05				dELS_CTCF-bound
chr6	134968088	134968242	non-coding	12.5594	0
chr6	135879626	135879738	non-coding	8.03132	6e-05
chr6	141280995	141281027	non-coding	9.29656	2e-05
chr6	169702552	169702764	coding	48.266	0	H3K27ac marker	H3K4me2 marker						pELS_CTCF-bound
chr6	169702774	169702860	coding	17.7441	0	H3K27ac marker	H3K4me2 marker						pELS_CTCF-bound
chr6	170297314	170297568	non-coding	8.03761	6e-05	H3K27ac marker	H3K4me2 marker							pELS
chr7	503698	503890	non-coding	17.6286	0				dELS_CTCF-bound
chr7	896243	896457	non-coding	19.0938	0
chr7	1055204	1055305	non-coding	10.7229	0	H3K27ac marker	H3K4me2 marker								PLS_CTCF-bound
chr7	1275515	1275844	non-coding	10.6798	0	H3K27ac marker	H3K4me2 marker			dELS
chr7	1532769	1533104	non-coding	11.052	0	H3K27ac marker	H3K4me2 marker		dELS_CTCF-bound				pELS_CTCF-bound
chr7	1730587	1731008	non-coding	9.38758	1e-05
chr7	1843512	1843661	non-coding	11.3704	0	H3K27ac marker							pELS_CTCF-bound
chr7	1946364	1946596	non-coding	9.56889	1e-05	H3K27ac marker	H3K4me2 marker			dELS
chr7	2131356	2131514	non-coding	10.2492	1e-05	H3K27ac marker				dELS
chr7	2380347	2380465	non-coding	13.0704	0
chr7	2572167	2572334	coding	11.4324	0					dELS
chr7	2731180	2731758	coding	12.4646	0					dELS
chr7	4078522	4078577	non-coding	8.01253	6e-05
chr7	5349455	5349868	non-coding	14.8132	0	H3K27ac marker	H3K4me2 marker		dELS_CTCF-bound
chr7	5350991	5351464	non-coding	12.8369	0		H3K4me2 marker			dELS
chr7	5351507	5351689	non-coding	12.0573	0		H3K4me2 marker
chr7	5923382	5923550	coding	16.7054	0
chr7	6156722	6157090	coding	8.90879	2e-05
chr7	6160539	6161586	non-coding	13.8969	0		H3K4me2 marker
chr7	6169846	6170313	non-coding	10.4861	0	H3K27ac marker	H3K4me2 marker
chr7	6270883	6271479	non-coding	8.12699	6e-05	H3K27ac marker	H3K4me2 marker						pELS_CTCF-bound
chr7	6801359	6801527	coding	16.9016	0
chr7	7686980	7687334	non-coding	9.72878	1e-05	H3K27ac marker
chr7	24927175	24927227	non-coding	8.76254	3e-05					dELS
chr7	24933443	24933497	non-coding	8.56425	3e-05
chr7	29871021	29871159	non-coding	8.27493	5e-05
chr7	31353156	31353419	non-coding	8.09718	6e-05
chr7	35923151	35923517	non-coding	8.13378	5e-05
chr7	40298451	40298733	non-coding	10.6205	0					dELS
chr7	40450859	40451474	non-coding	8.70196	3e-05
chr7	40511560	40511764	non-coding	8.02339	6e-05
chr7	40525026	40525472	non-coding	10.3333	1e-05					dELS
chr7	40899354	40899649	non-coding	8.47822	4e-05				dELS_CTCF-bound
chr7	41310820	41311111	non-coding	9.02193	2e-05					dELS
chr7	47054571	47054801	non-coding	10.4354	0
chr7	48106870	48107087	coding	9.12447	2e-05					dELS
chr7	50327635	50327768	coding	8.112	6e-05				dELS_CTCF-bound
chr7	55100337	55100589	non-coding	8.8614	3e-05	H3K27ac marker	H3K4me2 marker			dELS
chr7	56333308	56333622	non-coding	8.45896	4e-05
chr7	66958165	66958553	non-coding	13.4187	0					dELS
chr7	71308135	71308281	non-coding	9.19316	2e-05	H3K27ac marker	H3K4me2 marker							pELS
chr7	72950054	72950189	non-coding	9.08251	2e-05
chr7	73207002	73207350	non-coding	18.1178	0
chr7	73351599	73351693	non-coding	7.98007	6e-05					dELS
chr7	73450822	73451096	coding	9.63855	1e-05
chr7	74464947	74465112	non-coding	8.27565	5e-05				dELS_CTCF-bound
chr7	74760398	74760746	non-coding	18.1178	0
chr7	74849701	74849828	non-coding	9.48449	1e-05
chr7	75185341	75185645	non-coding	20.3111	0
chr7	75534911	75535058	non-coding	11.7463	0					dELS
chr7	75700200	75700248	non-coding	8.24681	5e-05
chr7	76328619	76329711	coding	21.6446	0					dELS
chr7	79353673	79354106	non-coding	14.1354	0
chr7	80921129	80921378	non-coding	8.59546	3e-05									pELS
chr7	91419808	91419893	non-coding	8.67965	3e-05
chr7	94540327	94540529	non-coding	13.8629	0
chr7	97008313	97008581	non-coding	8.53025	4e-05	H3K27ac marker	H3K4me2 marker
chr7	98312093	98312283	coding	10.0335	1e-05
chr7	98993436	98993758	coding	9.10941	2e-05		H3K4me2 marker
chr7	99483765	99483893	non-coding	8.28444	5e-05
chr7	99525807	99526438	coding	24.8993	0				dELS_CTCF-bound
chr7	100600701	100601149	coding	8.32985	4e-05	H3K27ac marker	H3K4me2 marker
chr7	101261839	101262399	non-coding	11.6807	0			CTCF-only_CTCF-bound
chr7	101273686	101273936	non-coding	18.2963	0								pELS_CTCF-bound	pELS
chr7	101518578	101518722	non-coding	8.27143	5e-05					dELS
chr7	101805382	101805537	non-coding	11.1588	0				dELS_CTCF-bound
chr7	101882976	101883038	non-coding	8.19017	5e-05	H3K27ac marker	H3K4me2 marker			dELS
chr7	101913786	101914255	non-coding	14.1463	0					dELS
chr7	102097726	102097805	non-coding	13.1073	0		H3K4me2 marker			dELS
chr7	102203461	102203802	non-coding	10.5512	0					dELS
chr7	102224831	102225157	non-coding	8.28793	5e-05
chr7	102249687	102250044	non-coding	9.2175	2e-05	H3K27ac marker
chr7	104065546	104065972	non-coding	13.0973	0
chr7	114571237	114571295	non-coding	8.2228	5e-05
chr7	115878055	115878312	non-coding	8.13713	5e-05
chr7	116796923	116797150	non-coding	9.779	1e-05					dELS
chr7	117093238	117093292	non-coding	10.5724	0
chr7	128969111	128969317	non-coding	9.74161	1e-05
chr7	129712733	129712878	non-coding	9.91611	1e-05
chr7	130738873	130738982	non-coding	9.26482	2e-05
chr7	130912892	130913660	non-coding	9.42262	1e-05	H3K27ac marker	H3K4me2 marker							pELS	PLS_CTCF-bound	PLS
chr7	135134805	135135308	coding	8.83291	3e-05
chr7	141638294	141638411	non-coding	10.3459	1e-05
chr7	155954086	155954207	non-coding	11.1305	0				dELS_CTCF-bound
chr8	462978	463152	coding	8.46292	4e-05
chr8	6719869	6720060	non-coding	8.81326	3e-05
chr8	25141549	25141704	non-coding	9.36956	1e-05
chr8	26383756	26383828	non-coding	8.62495	3e-05	H3K27ac marker	H3K4me2 marker						pELS_CTCF-bound
chr8	29684432	29684773	non-coding	8.58469	3e-05					dELS
chr8	37894033	37894234	non-coding	9.52054	1e-05					dELS
chr8	38976557	38976765	coding	9.86368	1e-05					dELS
chr8	47527934	47527990	non-coding	11.7805	0
chr8	47528154	47528212	non-coding	10.6327	0
chr8	64373230	64373705	non-coding	8.03893	6e-05	H3K27ac marker	H3K4me2 marker						pELS_CTCF-bound	pELS		PLS
chr8	65764728	65764882	non-coding	9.5589	1e-05
chr8	66533465	66533771	non-coding	12.8285	0	H3K27ac marker	H3K4me2 marker		dELS_CTCF-bound
chr8	70378014	70378104	non-coding	12.9546	0
chr8	75217990	75218090	non-coding	9.35198	2e-05
chr8	86304875	86304975	non-coding	9.36832	2e-05
chr8	103453214	103453326	non-coding	11.8008	0
chr8	105450191	105450290	non-coding	9.48858	1e-05
chr8	107172785	107173203	non-coding	9.48419	1e-05
chr8	131457272	131457429	non-coding	15.9692	0
chr8	131925466	131925587	non-coding	13.7891	0
chr8	132632810	132632968	coding	9.5246	1e-05
chr8	140520979	140521329	non-coding	8.06767	6e-05
chr9	5534724	5535057	coding	9.9051	1e-05		H3K4me2 marker			dELS
chr9	10829823	10830009	non-coding	15.0753	0
chr9	10830154	10830275	non-coding	15.0754	0
chr9	12693184	12693511	non-coding	9.24508	2e-05											PLS
chr9	13724937	13725052	non-coding	8.32775	4e-05
chr9	14403269	14403372	non-coding	8.45563	4e-05	H3K27ac marker	H3K4me2 marker
chr9	14537910	14538076	non-coding	10.0524	1e-05					dELS
chr9	18790902	18791112	non-coding	8.13726	5e-05				dELS_CTCF-bound
chr9	24827195	24827406	non-coding	9.72781	1e-05
chr9	25264196	25264480	non-coding	12.2599	0
chr9	29797456	29797493	non-coding	8.1119	6e-05
chr9	70021902	70022189	non-coding	12.9331	0
chr9	70588430	70588559	non-coding	8.95219	2e-05					dELS
chr9	75005877	75006013	non-coding	8.83517	3e-05
chr9	78198348	78198406	non-coding	8.93972	2e-05
chr9	82104269	82104618	non-coding	12.8068	0					dELS
chr9	93346131	93346260	non-coding	12.2314	0	H3K27ac marker	H3K4me2 marker						pELS_CTCF-bound
chr9	94763080	94763140	non-coding	8.63127	3e-05
chr9	95506115	95506689	coding	8.78889	3e-05	H3K27ac marker	H3K4me2 marker						pELS_CTCF-bound		PLS_CTCF-bound
chr9	95511468	95511618	non-coding	13.9853	0	H3K27ac marker	H3K4me2 marker		dELS_CTCF-bound
chr9	96116395	96116776	non-coding	16.3273	0										PLS_CTCF-bound
chr9	97357608	97357735	coding	9.89212	1e-05
chr9	99834552	99834964	non-coding	14.2449	0
chr9	100324794	100324826	non-coding	10.1559	1e-05			CTCF-only_CTCF-bound
chr9	109944799	109944948	non-coding	10.079	1e-05
chr9	110578997	110579389	coding	14.2108	0	H3K27ac marker	H3K4me2 marker						pELS_CTCF-bound	pELS
chr9	116152075	116152292	non-coding	9.62643	1e-05								pELS_CTCF-bound
chr9	116155916	116156179	non-coding	9.48085	1e-05	H3K27ac marker	H3K4me2 marker			dELS
chr9	118763961	118764116	non-coding	11.0508	0
chr9	122240016	122240667	non-coding	8.32974	4e-05
chr9	122250286	122250441	non-coding	8.43297	4e-05
chr9	122383102	122383167	non-coding	8.18064	5e-05				dELS_CTCF-bound
chr9	123759722	123759824	non-coding	8.89526	2e-05
chr9	124572193	124572529	non-coding	9.25425	2e-05
chr9	124870464	124870631	non-coding	12.1462	0	H3K27ac marker	H3K4me2 marker						pELS_CTCF-bound
chr9	126613803	126613927	non-coding	10.0216	1e-05	H3K27ac marker	H3K4me2 marker								PLS_CTCF-bound
chr9	132146164	132146303	non-coding	11.4197	0	H3K27ac marker	H3K4me2 marker	CTCF-only_CTCF-bound
chr9	136850750	136850845	coding	10.5062	0		H3K4me2 marker
chrX	4092699	4093023	non-coding	16.6543	0
chrX	10009794	10010309	non-coding	8.86625	3e-05	H3K27ac marker	H3K4me2 marker
chrX	10728217	10729314	non-coding	11.7308	0	H3K27ac marker	H3K4me2 marker
chrX	11146674	11146756	non-coding	8.81329	3e-05					dELS
chrX	11478741	11479245	non-coding	8.20733	5e-05
chrX	11974049	11974118	non-coding	8.39263	4e-05
chrX	12528698	12529058	non-coding	18.3983	0
chrX	12674443	12675014	coding	10.9611	0
chrX	12919883	12920335	coding	10.0915	1e-05
chrX	12920456	12920622	coding	8.11249	6e-05
chrX	13251323	13251799	non-coding	11.9537	0				dELS_CTCF-bound
chrX	13415129	13415296	non-coding	9.40339	1e-05				dELS_CTCF-bound
chrX	13746771	13747007	coding	10.3394	1e-05
chrX	14213442	14213483	non-coding	9.40726	1e-05
chrX	14806778	14806940	non-coding	15.146	0
chrX	14838017	14838127	non-coding	8.72149	3e-05
chrX	14932523	14932588	non-coding	17.5211	0
chrX	14978312	14978373	non-coding	10.0771	1e-05
chrX	15868690	15868872	non-coding	8.32346	5e-05
chrX	16129065	16129431	non-coding	10.6869	0
chrX	16329842	16329929	non-coding	8.2268	5e-05
chrX	17266691	17266925	non-coding	8.42859	4e-05
chrX	17282557	17282857	non-coding	8.12654	6e-05
chrX	17538086	17538195	non-coding	8.10876	6e-05	H3K27ac marker	H3K4me2 marker		dELS_CTCF-bound
chrX	17809256	17809293	non-coding	7.98315	6e-05
chrX	18005724	18005824	non-coding	8.41479	4e-05
chrX	18435995	18436571	non-coding	8.15613	5e-05		H3K4me2 marker
chrX	18457041	18457581	non-coding	11.0945	0
chrX	18472200	18472402	non-coding	8.47453	4e-05
chrX	18603746	18604881	coding	9.38218	1e-05					dELS
chrX	18630204	18631428	non-coding	8.63758	3e-05				dELS_CTCF-bound
chrX	18996174	18996416	non-coding	8.40696	4e-05
chrX	19429528	19429668	non-coding	10.1099	1e-05
chrX	19726922	19726985	non-coding	10.498	0
chrX	19730705	19730905	non-coding	8.44059	4e-05
chrX	19799251	19800421	non-coding	8.69796	3e-05	H3K27ac marker	H3K4me2 marker							pELS	PLS_CTCF-bound
chrX	19838175	19838438	non-coding	8.51031	4e-05
chrX	20006828	20007377	non-coding	9.32144	2e-05					dELS
chrX	20464212	20464296	non-coding	8.88874	2e-05
chrX	20956161	20956620	non-coding	8.33455	4e-05
chrX	21196374	21196707	non-coding	10.4983	0
chrX	21315423	21316027	non-coding	8.08472	6e-05
chrX	21741323	21741502	non-coding	9.64542	1e-05
chrX	22481744	22481940	non-coding	29.7808	0
chrX	23782544	23782687	non-coding	11.6744	0	H3K27ac marker	H3K4me2 marker						pELS_CTCF-bound
chrX	24367909	24368044	non-coding	7.98608	6e-05			CTCF-only_CTCF-bound
chrX	24377766	24377944	non-coding	10.5527	0
chrX	24393380	24394067	non-coding	12.0215	0
chrX	24566268	24566655	non-coding	9.70339	1e-05
chrX	25183803	25183935	non-coding	8.87044	3e-05
chrX	26324781	26325460	non-coding	9.11925	2e-05
chrX	28300030	28300231	non-coding	8.14926	5e-05
chrX	28593171	28593361	non-coding	8.15486	5e-05
chrX	28763690	28763920	non-coding	8.44056	4e-05
chrX	31177500	31177780	non-coding	10.5889	0
chrX	31339203	31339425	non-coding	9.29249	2e-05					dELS
chrX	31580718	31580799	non-coding	8.21707	5e-05
chrX	34241414	34241833	non-coding	13.1742	0
chrX	36319523	36319633	non-coding	8.21622	5e-05
chrX	37616497	37616860	non-coding	9.05109	2e-05
chrX	37666161	37666890	non-coding	8.27981	5e-05					dELS
chrX	37677734	37678118	non-coding	10.8446	0					dELS
chrX	37680836	37681088	non-coding	10.9264	0
chrX	37727467	37728336	non-coding	9.31303	2e-05
chrX	38786446	38786732	non-coding	10.6705	0
chrX	39117481	39117986	non-coding	18.2588	0
chrX	39480629	39480910	non-coding	9.0894	2e-05	H3K27ac marker	H3K4me2 marker
chrX	39674171	39674429	non-coding	10.383	1e-05	H3K27ac marker
chrX	39976417	39976747	non-coding	9.03011	2e-05
chrX	40148454	40149059	non-coding	9.15536	2e-05	H3K27ac marker	H3K4me2 marker		dELS_CTCF-bound	dELS
chrX	40280152	40280359	non-coding	8.50122	4e-05
chrX	40313651	40313901	non-coding	12.7335	0
chrX	40496718	40496920	non-coding	8.01828	6e-05			CTCF-only_CTCF-bound
chrX	40645262	40645476	non-coding	9.22699	2e-05		H3K4me2 marker		dELS_CTCF-bound
chrX	40761049	40761326	non-coding	13.0892	0
chrX	40865061	40865589	non-coding	8.89329	2e-05				dELS_CTCF-bound
chrX	41667385	41667539	non-coding	8.4897	4e-05
chrX	42100286	42100598	non-coding	13.5563	0
chrX	42602918	42602967	non-coding	8.30417	5e-05
chrX	43188777	43188966	non-coding	11.3089	0
chrX	44040750	44041178	non-coding	8.52109	4e-05
chrX	46565800	46566178	non-coding	8.75824	3e-05
chrX	47649281	47649823	non-coding	9.99067	1e-05	H3K27ac marker	H3K4me2 marker							pELS
chrX	48507298	48507601	non-coding	8.75865	3e-05
chrX	48695574	48695719	non-coding	8.71205	3e-05	H3K27ac marker	H3K4me2 marker								PLS_CTCF-bound
chrX	48789537	48789950	non-coding	9.09314	2e-05					dELS
chrX	49055425	49055565	non-coding	8.12233	6e-05		H3K4me2 marker						pELS_CTCF-bound
chrX	49119964	49120318	non-coding	8.25569	5e-05				dELS_CTCF-bound
chrX	50126904	50127361	non-coding	26.0571	0
chrX	53427822	53428457	coding	11.9796	0
chrX	55405679	55405754	non-coding	15.2624	0
chrX	68089887	68090200	non-coding	8.42087	4e-05
chrX	68204563	68204844	non-coding	9.59417	1e-05					dELS
chrX	72380791	72381004	non-coding	9.69259	1e-05
chrX	73828448	73828808	non-coding	14.6795	0
chrX	74202829	74202903	non-coding	9.00316	2e-05
chrX	74202940	74203038	non-coding	14.9209	0
chrX	74224424	74224915	non-coding	9.67569	1e-05
chrX	78768794	78769818	non-coding	8.48482	4e-05		H3K4me2 marker			dELS
chrX	79107948	79108159	non-coding	12.7107	0				dELS_CTCF-bound
chrX	80780407	80780766	non-coding	8.04097	6e-05
chrX	87517310	87518326	coding	15.1324	0	H3K27ac marker	H3K4me2 marker							pELS		PLS
chrX	88713971	88714392	non-coding	8.38114	4e-05
chrX	88924952	88925443	non-coding	8.33767	4e-05
chrX	91434609	91436813	non-coding	14.464	0	H3K27ac marker	H3K4me2 marker						pELS_CTCF-bound	pELS	PLS_CTCF-bound
chrX	91779432	91780079	non-coding	8.24395	5e-05		H3K4me2 marker					DNase-H3K4me3
chrX	93674032	93675095	non-coding	12.8066	0	H3K27ac marker	H3K4me2 marker								PLS_CTCF-bound	PLS
chrX	95059556	95060226	non-coding	10.6138	0
chrX	96671982	96672046	non-coding	8.33285	4e-05
chrX	96884449	96884603	non-coding	9.18207	2e-05
chrX	96947016	96947245	non-coding	9.82841	1e-05
chrX	97243840	97244247	non-coding	10.0218	1e-05
chrX	98772730	98773003	non-coding	9.52716	1e-05
chrX	98971472	98971553	non-coding	13.2762	0
chrX	99038815	99039155	non-coding	13.5054	0
chrX	100354609	100355160	non-coding	14.887	0
chrX	100358829	100359275	non-coding	15.1531	0
chrX	104410680	104410853	non-coding	10.796	0
chrX	104476421	104476570	non-coding	8.76141	3e-05
chrX	104492541	104493629	non-coding	13.3708	0
chrX	105821419	105821709	non-coding	9.69325	1e-05		H3K4me2 marker							pELS
chrX	107041664	107041913	non-coding	8.24155	5e-05
chrX	107496494	107496618	non-coding	11.2976	0
chrX	107600089	107600214	non-coding	16.2838	0	H3K27ac marker
chrX	108174412	108174649	coding	11.4625	0
chrX	108337982	108338760	non-coding	8.43916	4e-05
chrX	108738257	108738547	non-coding	9.25541	2e-05		H3K4me2 marker
chrX	109691636	109691710	non-coding	9.78645	1e-05
chrX	111304660	111304881	non-coding	9.49449	1e-05
chrX	111354996	111355172	non-coding	8.5734	3e-05
chrX	111508614	111508740	non-coding	8.1033	6e-05
chrX	112188183	112188620	non-coding	12.4267	0
chrX	112572149	112572253	non-coding	8.0202	6e-05
chrX	113244757	113244864	non-coding	8.3853	4e-05
chrX	118348554	118348951	non-coding	8.39212	4e-05		H3K4me2 marker			dELS
chrX	119045060	119045186	non-coding	8.78101	3e-05
chrX	119896119	119896260	non-coding	11.4578	0		H3K4me2 marker
chrX	120227395	120227483	non-coding	11.897	0
chrX	120465363	120465565	non-coding	9.29157	2e-05
chrX	120780715	120781032	non-coding	10.4178	1e-05					dELS
chrX	121919141	121919754	non-coding	8.33924	4e-05
chrX	122444589	122444995	non-coding	10.2808	1e-05
chrX	122506651	122506887	non-coding	9.38473	1e-05
chrX	123265600	123265754	non-coding	10.0854	1e-05
chrX	123270588	123271304	non-coding	12.358	0
chrX	123337499	123338153	non-coding	8.5922	3e-05
chrX	124367899	124368054	non-coding	11.7165	0
chrX	124854517	124854944	non-coding	8.68941	3e-05
chrX	125187494	125187670	non-coding	8.05026	6e-05
chrX	125707990	125708398	non-coding	14.665	0
chrX	125775704	125775949	non-coding	10.7782	0
chrX	127177620	127177772	non-coding	11.8118	0
chrX	128336283	128336813	non-coding	9.67314	1e-05
chrX	128948165	128948493	non-coding	8.00275	6e-05					dELS
chrX	129104850	129104963	non-coding	8.36599	4e-05
chrX	129847798	129847901	non-coding	8.3254	4e-05
chrX	130230457	130230647	coding	14.357	0
chrX	132459668	132459762	non-coding	8.47574	4e-05
chrX	132687132	132687443	non-coding	11.753	0
chrX	133479094	133479131	non-coding	10.2391	1e-05
chrX	133704449	133704714	non-coding	8.30003	5e-05
chrX	134569362	134569627	non-coding	21.5998	0
chrX	134679748	134679862	non-coding	8.40165	4e-05
chrX	134770329	134770388	non-coding	8.95369	2e-05
chrX	134837396	134837772	non-coding	9.78462	1e-05
chrX	135545750	135545850	non-coding	8.50073	4e-05
chrX	135583760	135584196	non-coding	14.0802	0									pELS
chrX	136018429	136018622	non-coding	9.59685	1e-05
chrX	137930282	137930942	non-coding	10.0654	1e-05				dELS_CTCF-bound
chrX	140341482	140341720	non-coding	8.27892	5e-05
chrX	140458967	140459022	non-coding	10.1685	1e-05
chrX	144060147	144060201	non-coding	8.43821	4e-05
chrX	147545343	147545496	non-coding	8.54827	4e-05
chrX	150185874	150186346	non-coding	8.4368	4e-05
chrX	150475562	150475638	non-coding	8.8185	3e-05					dELS
chrX	150828370	150828855	non-coding	11.543	0
