# Supplementary material for: Deciphering the Role of Rapidly Evolving Conserved Elements in Primate Brain Development and Exploring Their Potential Involvement in Alzheimer's Disease
Source: Mol Biol Evol. 2024 Jan 4;41(1):msae001. doi: 10.1093/molbev/msae001 (PMC10798191; doi:10.1093/molbev/msae001)
Supplement: msae001_Supplementary_Data [file msae001_supplementary_data.zip › Supplementary Table 2.xlsx]

## Sheet: Supplementary Table 2a
Table S2a. Transcription factor binding sites in RECEs
category	nb.overlaps	q.value	e.value
SMC3,SPI1,ERG,RNF2,RELA	2	3.10199e-09	0.000454019
DNMT3B,ZMYND11,SPI1,ESR1,BRD4,EP300,PHF19,JUNB,KDM5B,HDGF,FOSL1,ZBTB33,RUNX1,AGO1,RBFOX2,SMARCA4,ERG,CBFA2T2,FLI1,TRIM25,MTA1,ETS1,ARNT,HDAC2,GRHL2,NCOR1,NR2F1,SUPT5H	1	9.30674e-06	1.36217
SETDB1,ZNF143	1	9.30674e-06	1.36217
TAL1,NANOG	1	9.30674e-06	1.36217
REST,PDX1,EP300	1	9.30674e-06	1.36217
RAD21,SOX8	1	9.30674e-06	1.36217
SOX2,MYC	1	9.30674e-06	1.36217
ZZZ3,GATA1,CREBBP,SMARCA4,ZNF143,CTCF,E2F1,GLYR1,ESR1,RORB,CRX,OTX2,KMT2A,RUNX1T1,MED1	1	9.30674e-06	1.36217
RELA,ESR1,NR3C1,BRD4,MED1,AR	1	9.30674e-06	1.36217
CEBPA,EZH2,CEBPB,RELA,CEBPA,GATA2,MEIS1,TAL1,FLI1	1	9.30674e-06	1.36217

## Sheet: Supplementary Table 2b
Table S2b. Transcription factors that bind to RECEs, predicted by the AnimalTFDB Database (http://bioinfo.life.hust.edu.cn/AnimalTFDB#!/)
chr	start	end	Transcription Factor	Matched-Start	Matched-End	Score	Adjusted P-value	Matched-Sequence
1	1676061	1676158	AR	72	88	19.3803	0.00147	GTTCCTTGCTGTTTGTA
1	1738919	1739016	AR	72	88	19.6901	0.000844	GTTCCTTGCTGTTTATA
1	3212033	3212388	EGR1	330	351	21.9242	0.000244	GCCCCCACCGCCCACTCAGGCC
1	5952697	5952831	GTF2I	23	41	19.7073	0.00131	CGTGGAGCTCCAGCAGCTC
1	7703492	7703609	ESR1	71	92	21.0921	0.000518	TTGGGGTTGTTTCTGTGTGCGT
1	10399627	10399717	GATA1	55	76	16.4217	0.00796	ACATGAATGACCACGGCTTTGT
1	11020418	11020615	GTF2I	142	163	19.5625	0.00119	ATTCAGGGCCTTTGCCTTTGTT
1	28244734	28244834	ELF3	54	67	17.9592	0.00255	GGAAAACAGGAAGT
1	50442730	50443240	TAF3	338	353	17.6053	0.00381	AGAAGCAGAGGCAGAG
1	52462637	52463165	HOXC6	478	492	22.422	0.000304	ATGATTTATTATTTT
1	92315409	92315492	BRD7	47	68	17.7821	0.00694	GCTGACAGACTGGCAGACACAG
1	96565255	96565316	GLYR1	10	31	30.8947	5.37e-07	CAATACTCCCACCTCAGCCTCC
1	112984024	112984367	STAT1	329	340	17.8939	0.00792	CATTTCTAGGAA
1	117549567	117549894	PRKDC	230	241	16.9342	0.00518	CCCATTGGTCAG
1	119651313	119651377	PLAG1	6	19	18.0918	0.0066	GAGGCCCTCAGGGG
1	121280932	121281221	POLR2A	223	245	20.0658	0.00157	CCTTAGGCGCTGCTGCTGCTGCT
1	144998765	144999042	POLR2A	45	67	20.0658	0.000815	CCTTAGGCGCTGCTGCTGCTGCT
1	167018654	167018743	SUMO2	6	27	17.3333	0.00761	GAAACTCAAAAAATGGCATGAA
1	178193862	178194457	POU4F2	227	239	17.8152	0.00291	TGTTAATGAGCTG
1	179868383	179868501	ZKSCAN1	2	23	22.4104	1.94e-05	CAATAAATATTTCTGGAATGAA
1	180033803	180033975	TP53	67	82	18.8816	0.00138	CAGATAAGGGAAGATC
1	184058593	184058666	CTCF	2	17	18	0.00158	AGGCTGGAATTGCAGC
1	204155006	204155192	NHLH1	87	108	18.5789	0.00412	CCAGGGCCCAGGTGGGTCCAGT
1	204156189	204156360	TP53	150	171	29.5694	1.86e-06	GACAGACAGACAGACAGACAGA
1	204156663	204156829	RELA	62	73	18.1857	0.00217	AGGGAATTTCCA
1	206299408	206299697	KMT2A	218	239	23	6.49e-05	GGAGCAGCAGCAGCAGCAGCGC
1	206685042	206685273	BTAF1	104	128	28.4342	1.8e-06	CCGGGCCCCCTCCCCGCCGCCCCCC
1	219197840	219198285	SETDB1	126	147	19.0256	0.00146	AAAAAGTCACCTGGGAGAAAAA
1	220221001	220221495	FOXC2	131	145	18.0079	0.00593	TTTTGTTTTCTTAGA
1	222211614	222211929	E2F8	223	234	18.2245	0.00634	TTTCCCACCAAA
1	224404965	224405152	CREBBP	157	172	18.9429	0.000619	TAGAGACAGAGACAGA
1	227769399	227769568	TAL1	22	33	17.8026	0.00468	CATGTGTTTCCT
1	231367495	231367716	TRIM28	183	198	19.2771	0.00184	ATACCACTTTTTCCCC
1	235741829	235742001	TP53	79	90	18.1184	0.004	AATATTCCATTG
2	10648147	10648320	EWSR1	3	14	18.3857	0.00599	CTGCCTTCCTGC
2	19035315	19035570	TP53	157	174	24.9306	6.82e-05	CAGACAGGGAGACAGAGA
2	26651503	26651732	ELF1	90	105	18.0132	0.00307	TTCCGGAAAATGAAGT
2	26654250	26654760	E2F7	476	491	23.2571	4.64e-05	GGGGTGGGGGATGGGG
2	26737306	26737538	CTCF	154	166	19.7727	0.000856	GCCACCTGCTGGC
2	27067482	27067998	TAF1	30	50	21.0658	0.000251	GGGGCTGCTGCTGCCGTCTCC
2	27904077	27904203	HSF1	113	126	19.2727	0.00243	TTCTGGAATTTTCC
2	37657026	37657337	SETDB1	177	195	18.5132	0.00521	GGAAAGCTCTCCCACCTTC
2	45191163	45191874	NFATC1	196	215	30.1714	1.09e-07	GTGTGCGTGAGTGTGTGTGT
2	48474603	48474825	TGIF1	158	174	16.297	0.00635	AAAAATGACAGCTGTGT
2	48647478	48647574	NKX6-1	61	76	16.8382	0.00147	GATAATTAATTATCTC
2	56199639	56199774	THRB	5	21	17.4111	0.00556	CAGGCCTGCTGAGGTCA
2	57916756	57916966	SUMO2	111	130	20.0519	0.00135	TGTTTTCTCATTTGTAGAAT
2	60243335	60243739	GTF2I	73	93	18.8026	0.00261	TCAGTGTCCTTGTCTATAAAT
2	60937236	60937788	ASCL1	108	119	17.3944	0.000527	GCAGCAGCAGGA
2	64731812	64732049	MED1	28	43	17.6234	0.00234	AGAAAAGAACAGAAAC
2	67782317	67782519	IRF4	153	169	21.9714	3.47e-05	AGAGGAAGTGAGAGCAG
2	71971975	71972093	SPI1	43	61	15.5506	0.00941	TACTTACATTTCCTCATTT
2	72948706	72949109	RFX2	280	298	19.5345	0.00137	AGTGCCATGGCAACTGGGG
2	75598179	75598562	GLIS2	110	123	18.2755	0.00687	CGTTGTGGGGGGCC
2	80588846	80589505	POU2F1	480	495	17.4211	0.00186	TTTGCCTTCTCCTCCT
2	88439742	88440100	ZNF75A	50	61	18.4898	0.00575	TGTGGGAAAAGG
2	100948198	100948665	STAT2	133	144	16.9737	0.00473	TCCCCCTCCCCA
2	132668872	132669078	TRIM24	102	123	17.3846	0.00413	AAATAAATAAAAACTAAAAAGA
2	134558734	134558972	TFAP2C	83	97	16.7551	0.00813	AATGCCCCCAGGCCC
2	141683323	141683520	LYL1	177	190	20.6	0.000206	CAGCTGTTTCCTGC
2	147834194	147834338	NKX3-1	54	66	15.75	0.00674	AATAAGTATATTT
2	153420708	153421281	BRD4	59	80	18.8571	0.002	TTCTTCTCCCATCTCCTCACCC
2	156610869	156611028	BRD4	40	55	16.6905	0.00647	ATATCTATACACACAT
2	161953874	161954730	GTF3C2	228	239	21.5132	0.000315	GGATCACTTGAG
2	164105011	164105049	SUZ12	14	25	18.3684	0.00631	CACATATACACA
2	173003931	173004465	IRF1	230	245	17.8571	0.00138	CTTCCAGTTTTGCTTT
2	176704292	176705050	E2F7	572	587	19.4571	0.00146	CTACCCCTCCCCCTTC
2	190518133	190518228	TRIM28	61	72	18.3158	0.00558	AATTCTCTCATG
2	191580518	191580553	FOXP1	3	22	18.2619	0.000119	TTATTTATTTTTTCTTTTAT
2	192033439	192033590	ZNF384	75	99	31.2778	2.41e-07	AAAAAAAAAAAAAAAAAATCCAAAC
2	195679997	195681079	KDM5B	738	762	22.5513	0.000199	AAAGAGGAAGAAAAAAGGGAGGAAA
2	196260868	196260972	FOXJ2	63	76	17.126	0.00231	ATAATAATATTTTA
2	197757325	197757444	POLR3A	85	100	17	0.00141	AATAAAAGAAAAGAAA
2	199897951	199898425	AR	94	108	17.9083	0.00723	AATACATGATGTACT
2	206291850	206292249	CBX3	29	50	31.3247	1.58e-07	AGAAACAATGGAAGCCAAAAGA
2	209954952	209954986	PCGF2	4	25	18.1711	0.00271	GCTCCCTGCCTGCCCCTTTCCT
2	214626248	214626382	POU5F1	82	95	17.5	0.00477	TTGTGATGCAAATT
2	216122082	216122266	CBX4	58	69	16.5132	0.00662	AGTGGAAAGGAA
2	216388768	216388935	PRDM1	19	33	18.7	0.00157	GCAAAGTGAAAGTGG
2	219549652	219550204	ETV4	462	483	30.7229	3.62e-07	CACACACATACACACAGACACA
2	227357387	227357490	HIF1A	50	61	16.3377	0.00646	GAATGGGAGAGA
2	234753674	234753846	GTF3C2	139	154	19.3289	0.00249	AGGTTTCACTATGTTA
3	11642841	11642925	ERG	73	84	16.5395	0.00319	GGGCCGGAAGGG
3	13257814	13257906	FOXC1	4	18	18.7865	0.00241	TGCTGTTTACTTAAG
3	16333511	16333727	ZNF92	169	193	20.3611	0.000488	TTTTCCATTTTGTCATTTGTCTTTT
3	25845487	25845670	MEIS2	68	80	16.697	0.00881	TTGACAGGTTTTA
3	43923125	43923623	CTBP2	173	188	20.9857	0.000203	GGGGAGGGCGAGGGAG
3	48419489	48419959	VEZF1	135	156	23.8	3.89e-05	CCTCCCGCCCCCCTCATCCTCC
3	57894590	57894695	GTF3C2	71	86	18.9342	0.00143	GAGCACCATGGTGGAG
3	114558387	114558475	IRF3	19	34	18.1039	0.00249	GGAAGGGGAAAAGGAA
3	127382147	127382223	SMARCA4	54	69	16.4861	0.00381	TGAAAAAATAGAAACA
3	156976979	156977785	SETDB1	667	690	28.7763	1.1e-06	ACATTTGTAGGGTTTATCTCCTGT
3	157756163	157756490	YY1	58	77	19.2727	0.00328	CTCCCCTGGGCGCCATGTTG
3	167958814	167959291	CDK9	140	155	17.5128	0.0016	AAGAGAAAAAGAGAAA
3	179025624	179025827	SMAD4	99	114	17.3506	0.00427	TGAATGCAATGGAAAA
3	186343090	186343128	SPI1	11	26	18.4079	0.0026	CTGGGAACTGGGCCAG
3	196423425	196423552	TP53	21	42	17.5476	0.00923	CTGTGCCTCTTTTCTTGGCTGT
4	574546	574784	REST	181	205	19.2987	0.00236	GAGCCCGCAGAGGGGGCCAGGCCGG
4	768173	768319	CDK9	103	124	17.2105	0.00447	ACTCGGCCCTGGGGCCTCTGCC
4	1170997	1171197	EP300	99	121	21.5789	6.26e-05	GCCTGTTCCCGCCAACGGTCCCC
4	1171257	1171489	CBFB	98	119	23.2763	0.000103	GAGGCGGCGGGGGAGGCGCTGC
4	1900575	1901254	ZNF384	16	40	26.4028	2.17e-05	AAAAAAAAGAAAAAAGAAAGAAAAA
4	1930621	1930775	EP300	55	66	15.7143	0.00378	CACTGTGACCTG
4	1939912	1940367	FOXA1	68	83	20.9444	0.000755	TATACACACGCACACA
4	1941934	1943031	SOX2	289	308	21.3099	0.000156	GGCCTTTGTCATGCAAGTGT
4	1947456	1947896	LMO2	255	270	17.6053	0.00815	CCATCAGCTTCCTTCT
4	1978622	1978933	TBP	244	265	27.1566	1.41e-06	CGCCAGCCCCTCCGCCGCCGCC
4	2926476	2926684	BRD4	124	148	18.1948	0.00458	ACAGGGAGAAAAAAGCACAAGGAGA
4	42560685	42560824	SUZ12	40	51	17.5921	0.00658	CATGCACATACA
4	71300528	71300857	SP2	307	328	21.3896	0.00037	TGTTCCACTGTCTCTGCCTCCA
4	77525947	77526228	IRX4	33	44	17.6429	0.00339	TTTGTCATGTTG
4	82371045	82371990	BRD4	874	895	17.7273	0.005	TTCCCTTCCCACCACCACTCCC
4	122456099	122457030	FOXP3	496	512	21.1463	0.000142	GTAATGTTTTTTCAGAC
4	122749381	122749603	ESR1	156	174	16.5789	0.00806	CCTTTGAAATTAGAAGTCT
4	122843114	122843350	SP1	151	166	19.2571	0.00128	GGCGGGGAAGGGCAGG
4	128107718	128108446	IRF2	271	286	17.4146	0.00327	GCAAAAATGAAAGCGA
4	152245554	152245747	AR	171	186	16.0897	0.0099	GAGCAGTGGGAGAGAA
4	152943731	152943963	JUN	49	60	16.3506	0.00858	ATGACCTCATGC
5	139479	139559	ASCL1	28	50	18.4079	0.00587	CACAGCGGCCAGCCTGGGTGCAG
5	4906893	4907133	ZNF263	27	47	19.2245	0.00146	GGATGAAGAAGGGGAGGAAAG
5	6755763	6756146	DUX4	364	379	18.6282	0.00195	GGGCTGTGCTCTCCTG
5	33852138	33852190	BRD4	4	28	18.013	0.00268	ACAAAGACCAAGGAAGAGAAAGAAA
5	36995606	36997173	ZKSCAN1	440	461	24.1676	2.23e-06	CAATAAATGTTTGCTGAATGCA
5	37174977	37175382	ELL2	59	77	18.7237	0.00288	GGCACCCTCTGGCGACTGG
5	40356896	40357079	LHX3	66	78	17.4048	0.00679	AAAATTAATTAGG
5	61832454	61832608	DUX4	80	95	20.8462	0.000251	GGGCTGTGCCCTCTTG
5	62627149	62627935	T	68	79	17.7571	0.00092	GCACAGCAGGAG
5	64557644	64557754	NR2E3	76	89	18.96	0.00133	TCACTTTTGACTTT
5	65078944	65079023	FOXD1	52	66	17.48	0.00171	CAATGTTTACTTAAA
5	65669723	65670402	FLI1	45	56	17.8451	0.00919	AGGAAAGAAGGA
5	66014560	66014742	ARID3A	38	59	16.7174	0.00718	AATAAATTAATTTCATATTCTA
5	87113983	87114104	HSF1	9	24	19.8143	0.00215	TTCTGGAATTTTCCGT
5	88913102	88913525	DBP	7	22	17.3158	0.00844	TAACCATACAAGGCAA
5	93325782	93326426	STAT1	4	19	17.8939	0.00796	CCTTTTCCTAGAAGCC
5	107275061	107275368	ZNF274	75	89	18.5429	0.00412	GTTTTGCTACATTCT
5	125582529	125582746	TRIM28	179	194	18.2105	0.00318	CTAGACCTCAGGGTCT
5	132706891	132706995	THAP1	13	33	14.9286	0.0098	CTGTCCATATCAAAAATGTCC
5	138700692	138701042	FLI1	304	325	18.0909	0.0022	TTCCTTCTCTACTGCCTTCTTT
5	140108695	140111143	IRF5	48	63	27.1169	1.64e-05	AAAAAAAAAAAAAAAA
5	140682970	140683317	NANOG	72	87	18.9615	0.000783	CTTTGTTATTCAAATG
5	147704921	147705144	NR3C1	154	168	17.5	0.00575	AAAACAGAATGTTCT
5	154492002	154492455	RCOR1	34	52	24.1026	1.04e-05	TTGCCCAAGGGCACACAGC
5	173677371	173677504	ZBTB17	104	119	22.3684	0.00016	CAGACATCACTAATGG
5	177299707	177300044	ETV4	178	199	22.759	0.000144	CACACTCATCTACACACACACA
6	319690	319954	SMAD1	208	229	17.6824	0.00454	AATAGATATGACTCAAATAGAA
6	3849811	3850117	KMT2A	285	306	24.5921	1.24e-05	GGAGCAGCGGCTGCAGCAGGAG
6	6535384	6535945	SP2	388	406	21.1429	0.000854	TTCTCCTGTATCTGCCTCT
6	41131913	41132527	ELF1	557	572	19.3553	0.00185	TGGAGGCTGCGGCTGC
6	43706086	43706413	RP58	16	27	18.0658	0.00314	GGAACATCTGGC
6	43840760	43841110	FOXO6	235	248	20.4796	0.000979	GACGTGTGGGGAAG
6	45098618	45098870	SIN3A	20	31	17.2632	0.00606	AGATGCTTATCT
6	46690590	46691737	STAT1	1035	1052	18.2254	0.00512	CTTCACTTTCTTTTTTTC
6	71591771	71592238	SETDB1	145	160	18.0395	0.00618	AAATTTTCTTTCCACA
6	82264920	82265053	POU5F1	74	89	17.0649	0.00443	AAGTGCATGACAATGG
6	86170207	86170669	TCF21	301	314	18.4082	0.0079	GCAACAGCTGGTGA
6	88185476	88185892	VDR	237	252	17.6867	0.00476	AAATGAAAATGCTGAA
6	101430882	101431110	ZEB1	40	51	16.7523	0.00948	CTGCACCTGGAC
6	105726907	105727063	LHX9	18	30	17.1683	0.00472	TAATTAACAATTA
6	106126146	106126465	HNF4A	50	62	17.9394	0.00227	TGGACTCTGGACC
6	107476944	107477156	TRIM28	159	170	17.4474	0.00985	CCTATGGATGTA
6	125564484	125564508	NFATC1	2	20	17.1061	0.00258	AGGAGGAAAAAATGAGGCA
6	128683576	128683832	USF1	162	186	22.9605	0.000212	TTTTGGCAAATAAGATATGAGGGAA
6	131059622	131059740	HIF1A	52	63	17.4935	0.00129	GAGAGGAAGAGA
6	134968088	134968242	SETDB1	6	23	21.1447	0.000949	CTCTTCTGCAGGTGTAAA
6	169702774	169702860	ETS1	3	18	20.9756	0.000359	CCCCGCGCACTTCCGG
6	170297314	170297568	ELF1	1	16	21.7895	0.000253	GGGAGGCGGGGGCGGC
7	503698	503890	HNF1B	4	21	17.7222	0.00422	GAGTTAATGGTTAACCCA
7	1055204	1055305	SRC	11	32	20.3553	0.000459	GCAGGAGGGAGGGGCGGTGGCG
7	1275515	1275844	SRC	24	45	20.2632	0.000459	CCGGGGACTCGCGGCGCTGGCG
7	1532769	1533104	SMARCA4	158	182	19.3766	0.00128	CACCGCTCCGTCCCCACCCTCCCTG
7	1730587	1731008	HEY1	233	257	20.2911	0.000557	ATCCCATTTAATTCTGTTTCATGTC
7	1946364	1946596	TRIM28	127	142	21.7895	0.000122	GCTGAGAAAACTGTTG
7	2131356	2131514	NHLH2	105	119	18.0918	0.00428	AGTCTCAGCTGCTCC
7	4078522	4078577	TP53	29	44	17.6316	0.00465	GCAAATGAGGAAAGCA
7	5349455	5349868	MAZ	282	303	18.1286	0.00209	GGGGAGGGGTCAAGGGTGGAGG
7	5350991	5351464	ZNF263	197	218	26.7403	8.27e-07	GGGGAGGAGGGAGGGGAGGAGG
7	5351507	5351689	ZNF263	2	17	20.1143	0.00135	AGGAGGGCAGGGAGGA
7	6156722	6157090	IRF3	92	116	20.6026	0.000485	AAAAAAGAAGAAGAAAAAGAAGAGA
7	6160539	6161586	PBX2	574	588	18.2673	0.000226	GAAATTGATTGATTG
7	6169846	6170313	SPI1	50	74	22.2714	0.000126	CCACTCTCAGCCCCGCCCCTGGGGG
7	7686980	7687334	RCOR1	220	238	20.7051	0.000433	CTGCTCAAAATCACACAGC
7	24933443	24933497	SMARCA4	38	53	17.0556	0.00543	AAAAAAAATCCAGAAA
7	29871021	29871159	AIRE	3	28	16.7303	0.00764	ATTGGAATTGGATATTTGGGTTTCTA
7	31353156	31353419	TRIM28	158	173	19.1316	0.00283	CTTCCTTTATTCTTGG
7	35923151	35923517	DUX4	301	325	19.1688	0.002	ATGTAACTATATTTAGAGATAGGGT
7	40298451	40298733	TP63	226	238	17.8182	0.000741	CATGTTCAGACAT
7	40450859	40451474	FLI1	380	395	20.1974	0.000338	CCTCCCACCCCCAACC
7	40899354	40899649	SETDB1	156	171	21.3816	0.00013	AGAGCACAACGAAAAA
7	41310820	41311111	RP58	157	168	19.3158	0.000553	GAAACATCTGGA
7	47054571	47054801	LYL1	58	71	18.3286	0.00211	GAGCTGTTTCCTGT
7	48106870	48107087	AR	179	193	17.7879	0.00493	GCACATGGTGTTCCC
7	56333308	56333622	DUX4	249	273	19.8831	0.000888	ATGTGACTATATTTAGAGATAGGGT
7	66958165	66958553	IRF3	81	105	24.0641	5.18e-05	GAAAGGACAAAAGGAAAAAGGAAAG
7	72950054	72950189	E2F1	61	73	17.4571	0.00909	GTTTCCCGCCCAG
7	73207002	73207350	VEZF1	2	23	16.4	0.00353	CCCCCTGACCCCTCCTCACTCC
7	73351599	73351693	RUNX1	75	86	16.8947	0.00506	GAGAGGATGTGG
7	74464947	74465112	EGR1	50	65	17.6364	0.00677	GTGGGTGGGCGGTGGG
7	74760398	74760746	VEZF1	2	23	16.4	0.00353	CCCCCTGACCCCTCCTCACTCC
7	74849701	74849828	RUNX1	99	110	19.1341	0.00119	GGAATTTTCCAT
7	75700200	75700248	EP300	2	17	18.0921	0.00402	GGCTCATCCCACCCTT
7	76328619	76329711	VEZF1	861	882	23.6286	7.54e-05	CCCTCCCTTTCCCTCCCCCACC
7	79353673	79354106	BRD4	143	158	21.1974	0.000464	CCCCACCACCACCCCC
7	97008313	97008581	SMAD2:SMAD3:SMAD4	96	108	17.2951	0.00628	CAGTCTGTCACCC
7	99525807	99526438	SETDB1	422	445	32.9474	4.55e-08	ACATTTGTAGGGTTTCTCCCCTGT
7	100600701	100601149	BRD3	272	287	19.3158	0.00101	CACACGCATGTGCACA
7	101261839	101262399	DUX4	495	519	22.8442	0.000147	ATGTGACTATATTTGGAGATGGGGT
7	101273686	101273936	SETDB1	51	66	18.4571	0.00557	CATTGGAGAATTCACA
7	101518578	101518722	STAT1	89	104	17.1558	0.00866	GGGTGGATTTCTGAGG
7	101805382	101805537	KDM1A	4	28	26.3026	1.35e-05	TCCCTTTTACACAGGGGGAAACTGA
7	101882976	101883038	SMAD3	47	58	16.3286	0.0017	CCCTGAGTCACT
7	101913786	101914255	ZNF384	260	281	22.7361	0.00025	TCGGTTGCTCTTTTTTTTTTTT
7	102203461	102203802	POU5F1	274	298	19.4118	0.000738	GTGTTTGTGCCTATACATATGTATG
7	102224831	102225157	TRIM28	234	245	18.3421	0.00371	AGTTCTCTGGTG
7	102249687	102250044	TRIM28	309	324	19.1447	0.00194	GCAGACCAGGGTTTGT
7	104065546	104065972	PRDM1	136	149	17.6818	0.00889	CAAAGTGAAAGTTA
7	116796923	116797150	AR	96	111	17.5584	0.00178	ACATTACATCCTGTTC
7	128969111	128969317	LMO2	53	68	16.9474	0.00878	ACATAAGTTTTCTGTT
7	130912892	130913660	NR2C2	497	512	18.1053	0.00633	GGGGTCAGAAGGCACG
7	135134805	135135308	ZBTB17	15	33	20.8553	0.000365	AGAAAAGAAATGAAATACG
7	141638294	141638411	ELF2	74	88	18.1327	0.00295	TGGCAGGAAGTGAAG
7	155954086	155954207	GATA4	57	70	16.1061	0.000775	CTAATCTTATCTGC
8	462978	463152	CTCF	147	158	17.7105	0.002	GGCACTGCAGCA
8	6719869	6720060	VDR	62	77	17.4286	0.00834	TGACCTCAGTGACTCT
8	37894033	37894234	STAT5B	102	114	18.6463	0.00176	TTTTCTTGGAATT
8	38976557	38976765	NR1H4	133	146	17.1222	0.00774	AAGGTCAATATCCT
8	64373230	64373705	ESR1	10	34	23.0896	3.38e-05	AGAGGGAGGGAGGCAGGGAGGGAGA
8	66533465	66533771	FOXA2	123	147	20.2105	0.000536	AGGGGGCAGGGGGTAGGAGGCGAGG
8	70378014	70378104	STAT3	64	74	16.8636	0.00928	TTTCCTGGAAG
8	86304875	86304975	POU2F2	74	86	16.8621	0.00886	TGTATTTGCATAT
8	105450191	105450290	IRF8	41	52	19.5688	0.00131	GAAGTGAAACTG
8	107172785	107173203	AL773544	162	176	17.53	0.00308	ATTTCCATGACAATG
8	131457272	131457429	FLI1	99	110	18.9474	0.00436	AAGGAAGGCAGG
9	5534724	5535057	ZNF143	292	305	18.7105	0.0033	ACTTGTAGTCCCAG
9	10830154	10830275	TCF3	106	119	16.2653	0.00976	CCACCTGCTTCAGC
9	12693184	12693511	ZNF350	121	144	20.37	0.000891	GCGGGGGGCTGGTCTTTTTTTCCA
9	24827195	24827406	CDK9	161	176	16.6795	0.00628	ATATGAATATTCAATA
9	25264196	25264480	MYEF2	181	202	16.8553	0.0044	GCATTTACTAAAAACAGAAATG
9	70588430	70588559	IRF5	35	50	23.1299	0.000138	AAAAAAAAAAAAAGAG
9	82104269	82104618	ARID3A	214	235	19.6087	0.000952	AATTAATTAAAGTTAAATTTAT
9	93346131	93346260	POLR2A	60	79	25.2561	1.84e-05	GCCGCTGCGGCCGCAGCCTC
9	94763080	94763140	KDM1A	35	59	19.5132	0.00119	CTCATTTTACAGGTAAGAAAATAAA
9	95506115	95506689	SPI1	35	59	28.8714	1.54e-07	CCCGCGCCCCCGTCCCGCCCCCGCC
9	96116395	96116776	ZNF263	251	271	19.9592	0.00109	AGAGGATGAGAAGGGGGAGAG
9	99834552	99834964	BRD4	187	208	21.9221	8.63e-05	TCTTTCCCTCTTCCCCACCCTC
9	100324794	100324826	CTCF	1	14	20.0152	0.00126	CCAGTAGAGGGCAC
9	110578997	110579389	POLR2A	319	340	20.8421	0.000785	GCGACGCGTGCGGCTGCTGCGG
9	116155916	116156179	ZNF384	187	208	25.3194	2.13e-05	GAGGTGATTTTTTTTTTTTTTT
9	118763961	118764116	GTF2I	54	65	18.3026	0.00642	CAAAGTAGCTGC
9	124572193	124572529	KDM1A	284	308	28.5395	2.72e-06	TCCATTTTGCAAGTGAGGAAACTGA
9	126613803	126613927	NFYB	1	15	21.2632	0.000209	CCGTCCCGCCCCCCC
9	132146164	132146303	RFX5	100	114	19.2	0.000535	TTCCATGGCAACAGC
10	12097880	12098004	NR2C2	20	35	17.2895	0.00668	GAGGTCGAGGGGCACA
10	20428746	20428993	MEOX2	83	96	19.5	0.00155	ATCATCATCATTAT
10	24545651	24546354	VEZF1	529	550	23.2857	7.56e-05	CCCTCCTTCTCCTGCCTCCTCC
10	60026803	60027019	POU5F1	171	195	21.2206	0.000177	ATGCATATATTTATACATGTATATG
10	62050377	62050567	PRDM1	25	49	20.3117	0.000587	AGACAAGGGCATTCTCTCAAATTAC
10	63561162	63561673	ESR1	238	262	20.8507	0.000319	AGAGGAAGAAAGATAGGGAGGGAGG
10	63614368	63614642	AP4	46	63	18.8943	0.00381	TAGCCCAGCTGCTGTCAG
10	68068761	68069086	GTF2I	107	127	32.4342	4.17e-08	TCAGTGTCCTCATCTGTAAAA
10	68572207	68574280	ZNF384	185	206	20.1667	0.000559	GCTGTTTTTCTTTTTTTTGTTT
10	68953145	68953454	POU2F1	88	105	18.4545	0.00365	GAATGGTACTAAATGGAA
10	73817836	73817918	ZNF274	51	62	17.8	0.00867	CATACAGGGGAG
10	74423104	74423544	EP300	61	85	19.4342	0.00225	AGAAAGGGGAGGAAATGGGAAGAGC
10	88136612	88136701	CTCF	11	21	15.6316	0.00947	GGAACTGCTGC
10	90748802	90749598	EP300	47	62	19.1184	0.00104	CAGGTCTCTCTGGCCT
10	90989018	90989158	GTF2I	56	71	20.5584	0.000631	TGTGACCCTGGGGAAA
10	93881506	93882004	VDR	126	141	18.3494	0.00399	ATATGAAAATACAGAA
10	111322664	111323394	BTAF1	280	295	18.641	0.00298	AGAAAAAAAAAAGGAA
10	112815238	112815985	BRD7	247	265	19.6494	0.00103	GTGAGGGAGAGAGAGGGTC
10	113241718	113242211	TRIM28	221	242	20.5663	0.000474	GGCTTCTCCCCCTTATGGAGTC
10	121899698	121900045	TRIM28	118	135	21.5395	0.000561	ACAGAGCTTTCCCTTCCA
10	125773824	125774021	YY1	36	51	22.0395	0.000331	CCGCCCCCGGGGCCGC
10	132714347	132714468	ETS1	60	75	17.0286	0.00806	ACAATGCCGCGCGGCC
11	1666868	1667126	ESR1	35	46	17.7879	0.00341	GGTCACTGTGAC
11	6545589	6547115	KMT2A	802	823	20.6842	0.000433	CAGGCCGCAGCAGCAGGTGCAG
11	19152951	19153023	PRDM14	2	13	17.7662	0.00135	TTGAAATGCAAA
11	19866503	19866770	SPI1	17	28	18.4857	0.00696	CCAGCAGATGGC
11	26758240	26758366	SP1	39	62	17.1818	0.00651	ATTGGTTTTTTTGGCTTTCAATCT
11	33345517	33345876	SPI1	36	51	17.5974	0.0055	ACAAAAATCTCATTGT
11	35786048	35786133	ESR1	55	73	20.7368	0.000744	TATTTCAAATTAAAAGTTT
11	41666788	41666852	TAL1	31	42	17.7763	0.00237	CAGATGTTTCCT
11	47040944	47041286	AP4	50	67	19.748	0.00322	AGCCCCAGCTGCTGCCAT
11	64284607	64284781	BRD4	67	91	20.6447	0.000706	CCTCCAGCACCCCGGGCTCCGGGCC
11	69193943	69194044	IRF1	70	94	19.3377	0.00115	CCCCAGCCACCCCTCCACACCCCAG
11	73353392	73353514	REST	9	20	17.5455	0.00688	CCCTGGTCCTGA
11	81872841	81873159	MYC	194	215	20.9474	0.000764	AAAAAGATAGAGAGAAATAGAG
11	93736189	93736296	SUMO2/SUMO3	42	63	16.5128	0.00746	TAGAAGAAGAGGATATTACTGA
11	95067221	95067514	SPI1	230	254	21.5714	0.000414	GCGTCCGTCCAGCTCCGCCCCGTCC
11	95068579	95068892	LYL1	144	157	18.5	0.00302	GAGCTGCTTCCTGT
11	100569076	100569109	IRF1	11	32	19.8143	0.00126	AAGAATGAAAGGGAAAGAAAAT
11	110349072	110349279	ZNF263	11	32	18.5844	0.00105	TAGGAGGCAGAGATGAAGGAGG
11	111404711	111404786	FLI1	14	25	17.4085	0.00863	AGGAAGAAAGGA
11	112852184	112852487	IRF3	116	140	20.7692	0.000712	GGGATGGGAGGATGGAAAAGGAGAG
11	119922924	119923079	MAZ	109	122	18.0337	0.00303	GTGGGAGGAGAGGA
12	67164	67492	REST	60	79	34.1818	2.39e-08	TCAGCACCACGGACAGCTCC
12	11981045	11981626	SETDB1	125	140	19.9342	0.00221	ACAATTACTTTCTGCA
12	15972230	15972566	SREBP1	148	158	20.6697	0.00258	GATCACCCCAC
12	30004799	30004892	IRF1	38	59	18.0857	0.009	TAAATTAAAATGGAAAGTAGTG
12	43466615	43466820	FOXJ3	188	200	17.9242	0.00981	GTGTTTATTTTTA
12	45926114	45927418	ESR1	807	822	21.8732	0.000508	GGAGAGAGAGAGAAAG
12	49921892	49922011	KDM1A	22	46	35.3289	4.77e-09	TCCATTTTGCAGATGAGGAAACTGA
12	51749263	51749811	SOX17	524	545	21.4868	0.000701	GCAGCCATCTTGGTTTTGGTGA
12	56187973	56188579	STAT6	514	529	17.9296	4.83e-05	GTTTTCTCTGGAAATG
12	56449785	56450031	GLYR1	140	161	30.9868	5.15e-07	CGATCTTCCTGCTTCAGCCTCC
12	79823958	79824194	IRF5	146	165	16.0081	0.0049	GAAATAGAAGCCAAAATTTA
12	81932714	81932912	BRD2	84	104	17.8205	0.00539	ACACAAAAACCTGCACATGAA
12	94053772	94053858	RELA	63	82	20.1316	0.000629	TACCTGGGAAATTCCAGGAA
12	96059910	96060394	GTF2I	175	190	18.8947	0.0016	GCTGTGTGATCCTGGA
12	100290498	100290597	CBX3	45	66	19.1429	0.000952	AGCAAAAATGCAGAACAGAAGA
12	102471011	102471996	TRIM28	165	184	18.7763	0.00189	CAGAAACTATGTAAATAAGA
12	104783013	104783405	IRF4	218	229	18.2121	0.00402	GAGGAACTGAGA
12	105768956	105769057	TP53	43	57	17.1967	0.00813	ACATGTCCACACAAG
12	112152852	112153009	RREB1	97	110	19.945	0.00178	ACCCAAACCCCCAC
12	114712006	114712126	TFAP2A	28	43	18.2763	0.000399	AAACAGGTTTTTCTGG
12	117145661	117146311	TAF3	389	404	17.1316	0.00645	AGCAGCAGCAGCAAAG
12	121327342	121327834	TBL1XR1	140	155	24.1316	6.32e-07	CCCCCCGCCCCCACCC
12	127465883	127465964	AR	46	60	16.0909	0.00443	GGAACAAGGTGTACA
13	32031410	32031962	MYC	113	128	24.3947	3.31e-05	CGCGGCCGCCGCCTCC
13	44452703	44452815	EP300	7	18	17.1184	0.00635	CTGGGAACAGCC
13	52975198	52975254	EP300	20	35	18.5789	0.00236	CGCTGCCACTGCCTCT
13	55189357	55189599	TP53	158	173	17.3247	0.00891	AACGAATGGAATTTTG
13	56218445	56218622	SETDB1	41	56	20	0.00137	CATCAGCAAATTCACA
13	56667980	56668158	EP300	147	162	16.4872	0.00487	ATTTGAATTACAAATG
13	93235471	93235592	EBF1	24	38	17.9091	0.00419	CCCTCCCCAGGGGCC
13	96203532	96203728	TRIM28	87	108	17.2949	0.00768	ACAGAAAGGAGTCCAAGTAAGA
13	96574117	96574300	TRIM28	28	43	17.5263	0.00632	GAGATATCAGCTGTCC
13	96617329	96617612	SP2	170	191	17.2987	0.00919	AATGTTCCTTCCTCAGCATCTT
13	98176331	98176683	NR2C2	47	62	19.0143	0.00337	GAGCACTTCCGGGCCA
13	100063364	100063602	SPI1	58	73	17.0658	0.00525	TTGGCTGGATTCCAAA
14	22909472	22909806	HOXC6	206	220	19.2385	0.00216	TTGATTTATTCCTTG
14	24876086	24876149	POLR2A	20	35	15.5325	0.00702	AGGAAAAGAGAAGCAA
14	32084003	32084065	NR2E3	9	22	20.404	0.000813	AGGATCAAAGGTCA
14	35533452	35533596	SETDB1	41	58	19.6842	0.00283	CCCTTCTGCGGAGATGAA
14	41742762	41743018	FLI1	204	228	21.3939	0.000156	AAGGCAGGAAGGAAATCAAGGTGGA
14	50964855	50965082	ZNF384	193	214	21.0694	0.000499	TTTCTGGGATTTTTTTTTTTTT
14	64766653	64766813	KDM1A	118	139	18.9014	0.000918	GGAGGAAGGCGAGACAGCAGGG
14	67946053	67946270	IRF1	180	201	20.9143	0.000363	AAAAATGAAATAGAAAGTAATA
14	70641849	70641891	SP2	13	36	25.6974	6.51e-06	GCCGCCCGCTCCCGCCCTCCTCCC
14	75273702	75273924	HDAC2	29	50	18.7976	0.00178	CCCAGTTTCCTCAGCTCCAGAT
14	91309855	91309989	KLF4	102	117	16.9737	0.00634	GAAGCTGAAGAGCCAG
14	91930736	91930816	SPIB	11	26	17.25	0.00274	TCCCACTTCCCACTTT
14	93428043	93428587	RELA	214	233	19.3553	0.00178	AGGATGGGAAAATCCATTGA
14	101259171	101259434	SP2	92	113	17.7179	0.00171	ATGTATTTCATTGTTACTTTTT
14	101397238	101397363	ZNF92	5	29	17.0556	0.00911	TTTTGTATTGTTTTGATGTGTTTTT
14	101442663	101443001	ZNF250	39	60	21.4868	0.000191	ATGTGGGTTTGTGTGTGGGAGA
14	102778138	102778186	JUND	2	17	17.8429	0.00508	CCTGAGTCATTCCGCC
14	102906152	102906788	EGR2	625	635	17.5714	0.00651	GGGGTGGGCGG
14	102943794	102944473	ZNF75A	49	60	18.5612	0.00841	GGTGGGAAAAGC
15	25333917	25334170	MED1	221	236	17.4675	0.00193	CTTTTACTTCTTCCTT
15	34981731	34983537	SETDB1	1533	1556	24.4474	6.93e-05	ACATTCAAATGGCTTTTGACCAGT
15	35629593	35630439	GTF3C2	63	87	25.1299	3.24e-05	TGTATCTGCCAAAAAAAAAAAAATA
15	40439395	40440450	ZKSCAN1	333	348	23.9242	0.000133	AGAACCTACTGTGTGC
15	57694282	57694622	KDM1A	307	331	20.1053	0.000564	CTCATTTTAAGCAGGAGGAAGCTGA
15	71838867	71838942	RUNX1	7	18	19.0395	0.000678	GGGAGGAAGTGG
15	89522882	89523092	MEIS3	116	127	17.561	0.00814	TGACACCTGCCA
15	98627409	98627516	MYF6	10	25	16.5976	0.00317	GAAGAACAGGTGGCTT
16	4096435	4096627	STAT5A	104	115	18.4605	0.00242	CATTCACACACA
16	4113741	4114794	BRD4	874	895	22.039	0.000236	GGCCCCGGCTCCGGGCGAGGGG
16	4241980	4242111	PAX5	57	75	20.6935	0.000188	GGAGGCAGCCGAGCAGGAC
16	10239711	10239903	ZNF263	16	27	18.7857	0.00406	TTCCTCCTCCCT
16	10773305	10773399	FUBP1	43	54	15.6447	0.00199	TTGTGTTTTTTT
16	20963603	20965427	SPI1	1066	1081	21.0649	2.28e-05	ACAATGATGCCATTGT
16	23570965	23572401	IRF3	160	184	21.2051	0.000531	AAGCGAGAGAATGAAAAAGGGAAAG
16	24823414	24824088	EP300	470	494	22	0.000212	GCCAGGGGCCGCCTGTGGGAACAGC
16	28042782	28042945	STAT3	91	106	17.7347	0.00119	GCTGCCAGGAAGGCAG
16	28954574	28954693	IRF3	79	103	19.359	0.00087	TAAAGAAGAGAAGAAAAAGACAGAG
16	29978058	29978185	TRIM28	19	34	19.2105	0.00246	CTGGTCCTCTAGGCCC
16	30001148	30001610	CDK8	237	261	22.4286	8.46e-05	CCCATCTCCATCCCCGCTCCCGCCC
16	30532625	30532830	ETS1	72	93	28.2098	1.53e-08	TCACACTGGCGAGAAGCCCTAC
16	50047371	50047981	SP2	463	484	21.961	0.000295	TATCCACCTGTCTCCACCTCTT
16	67125680	67126171	SP2	255	276	18.3846	0.000554	ATGTATTTTATTTTTGTTTTGT
16	68419296	68419449	HSF1	61	74	17.6515	0.00721	CTCTGGAACCTTCC
16	70380913	70381051	PBX1	55	70	17.3816	0.00972	ACGTGAGTGACAGCAC
16	72171861	72172549	EP300	655	670	21.5857	4.29e-05	AAAGCGGAAGTGAAAC
16	78843586	78844174	TRIM28	134	149	21.0395	0.000288	CTGTCTTTGTTTTGTG
16	83203762	83203834	ELF1	31	46	18.3158	0.00244	TCCAGGGAAGTGAAGT
16	87419776	87419879	SPI1	28	42	19.6818	0.00153	GCACTTCCTCTCCCC
17	1229232	1229283	NHLH2	2	16	21.7653	0.000965	AGCCCCAGCTGCGGT
17	3892200	3892583	CDK9	209	232	24.9079	1.64e-05	GCCGCAGCGCCCGCCTCTGCCGCC
17	6499151	6499267	FOXM1	14	33	17.2727	0.0067	TCTAGTTTGGTTTCAAATAT
17	7483874	7484099	SP1	106	121	24.1286	6.97e-07	GGCGGGGCGGGGCGGG
17	7586815	7587024	SRF	88	112	19.0723	0.000994	CGCTTTCCTCGCTTGCTACGGCCTG
17	28578206	28578773	IRF3	36	60	18.8205	0.00298	GGAGATGAAAAATGAGAAGGAAAAA
17	37111115	37111282	REST	47	58	17.9868	0.00797	GTGAGCTGTCCA
17	38399946	38400242	ZNF263	100	120	22.3061	7.77e-05	GGAGCAGGAGAGAAAGGAGGG
17	39461770	39463248	RREB1	225	246	25.3778	8.97e-06	GGTTGGGGGGGTGGGTGGGGGT
17	42159760	42160449	ZNF143	569	584	20.8947	0.00052	GCGGAGCCTGCTGGGT
17	47695013	47695298	NCOR1	93	108	23.1842	6.64e-05	ACGCACGCGTGCACAC
17	48016039	48016093	STAT1	22	37	15.1842	0.00547	CCTTTAGTTCTGGGAG
17	52696152	52696597	PAX5	123	141	18.6935	0.00184	AAAGGCAGTCAAGCATGAA
17	57917270	57917403	SPI1	23	39	21.8429	0.000345	CCAGCAGATGGCAGCGG
17	58332696	58332761	SUZ12	40	64	17.9474	0.00251	TTCCGGCCCCAGCTGCCCTTCCCCC
17	61948216	61948501	DMRT1	71	85	19.5204	0.00346	TTGTTACAATGTATC
17	63940295	63940404	ETV7	50	66	21.9694	0.000171	TCCCCAGGAAGTGGCTC
17	68368437	68368607	ZNF263	29	44	20.2286	0.000842	TGGAGGAGAGGGAGGA
17	79794078	79795131	PLAG1	741	754	23.3673	0.000125	GGGGCCCAGGGGGG
17	81868077	81868155	TAF1	2	25	17.5658	0.00373	AGACAGAAAAGGCAGAGGCAGGAC
18	22536396	22536629	SP2	156	177	18.859	0.000481	TTTTGTTTTATTTTGTTTGTTT
18	37633109	37633584	LHX3	111	123	18.7262	0.000341	AAAATTAATTAAT
18	51402560	51402837	TRIM24	32	53	19.9872	0.00024	AAAAGTATAAAAATTCACCAGG
18	55577665	55578460	GTF3C2	557	581	19.4675	0.00148	CATTTCTGAAAAAATTATTAAAAAT
18	72867523	72868035	EP300	255	274	35.7	2.25e-08	GCCGGCGCCGCCGCCGCCGC
19	12583423	12583595	SPI1	109	133	19.0921	0.00189	CCACATCCTCAAGGGAGATGGAGTC
19	29812629	29812804	SPI1	1	25	24.5857	1.63e-05	CCCGCGGCCGCCCCTCCCCCACGCC
19	32304839	32305058	AR	185	200	17.4474	0.00579	GGAACTATCTGTTCTC
19	32738849	32738995	GLI2	9	19	17.7213	0.00879	GTGTGTGGTCT
19	35718508	35718975	ZNF92	265	289	20.8421	0.000316	CGCCCCGCCGGGCCTCGCAACCTCC
19	38899069	38899383	TBP	10	31	21.6053	0.000289	CCACTGCACCACTGCACCTCCC
19	43581623	43581724	TP53	54	69	18.4474	0.00625	TCTCCTTATCTGGACA
19	44865259	44865409	KDM5B	72	96	22.7	0.000193	TGGAGCTGCCGTGCCACCTGCTGCC
19	45069062	45069150	KMT2A	41	62	18.25	0.00515	CCAGCAGGAGCATGAGCGGCAG
19	46947005	46947183	NR2F6	18	35	19.5714	0.00021	TCAGGTCAACTTTGACCT
19	48513080	48513753	KDM1A	258	282	35.3158	7.92e-09	CCCATTGTACAGATGAGGCAACTGA
19	48896491	48896572	POLR2A	24	46	19.6447	0.00153	CTCCTGGCGCTTCTGTCGCTGCT
19	57291365	57292094	SETDB1	354	378	36.5921	5.25e-09	AAGGCTTTCCCACATTCTTTGCACT
19	57676316	57676504	AR	48	69	17.9657	0.001	GCAACCAGAAAAGCACAGCAAG
20	872972	873255	ZNF92	255	270	20.6389	0.00066	GGCTTCCCAGAGGAGG
20	885146	885312	TRIM28	11	26	17.5658	0.00344	CTCCAGCCTCCTGCAG
20	888312	888399	GTF2I	20	41	17.7368	0.00319	GAGGCAGAAGCTCCAGCAGCTT
20	3728960	3729090	KLF5	55	70	19.4545	0.000574	GCCTGCCCCACCCAGC
20	6785363	6785441	STAT3	27	40	16.1972	0.00767	CTGCCTGGAAATGA
20	10218768	10219309	THAP1	57	77	29.2143	3.38e-07	CGGCCATCTTTGATGAGGGCA
20	32633979	32634152	ESR1	15	30	18.1325	0.00378	CTCTTCACTCCTTTCC
20	46463818	46464553	SP2	295	313	21.6883	0.000686	TTTGCCTGTCTCTGTGTAT
20	51033356	51033514	HAND1	114	129	16.6286	0.00829	TGACATGAGCCAGACA
20	59944967	59945023	BRD4	7	22	19.1667	0.000725	CACAAGCACATGCACA
21	16522133	16522622	GATA1	430	445	29.25	6.25e-06	AATAAAGTTTTATTGG
21	40846016	40846189	REST	113	124	20.0303	0.00116	CAGCACCAAGGA
21	44456842	44456931	ASCL1	54	67	16.3333	0.00869	CCAGCACCTGCACC
22	18530251	18530315	KMT2A	29	50	22.1842	7.19e-05	GGAGCGGCAGCGTCAGCAGCAC
22	21469613	21469677	KMT2A	29	50	22.1842	7.19e-05	GGAGCGGCAGCGTCAGCAGCAC
22	21549711	21549861	SPI1	120	135	17.4868	0.00679	CTTGGCCAGCAGCCAG
22	28885943	28886308	NCOR1	236	247	17.4474	0.00333	TGTACACACACA
22	32991886	32992090	CDK8	62	86	18.6883	0.00246	TCTGCCCAGAGCCCTGCCTCCCCCA
22	35990503	35990740	RNF2	179	189	18.2286	0.00742	CACACAGACAC
22	46399708	46399815	ESR1	28	42	20.6364	0.000193	AAGGTCATGGTGACC
22	49883893	49884183	BHLHE40	245	256	17.4242	0.00303	GGCACGTGAGGC
22	49886524	49886788	TAF1	192	207	21.5658	9.16e-05	GGAGGAGGAGGCGGAG
X	4092699	4093023	HNF4A	123	138	17.374	0.00477	TGAACTCTGCCCTGGG
X	10009794	10010309	ETS1	217	238	21.1842	0.000145	AGAGAAGCCAGCCAGGAGGAAG
X	10728217	10729314	ZNF263	115	135	19.6122	0.00166	GAAGGAGGGGGAAGAGATGAA
X	11478741	11479245	ZKSCAN1	481	492	17.2105	0.00556	CAGGCACTGTTT
X	11974049	11974118	TAL1	51	62	16.5	0.0046	TAGCTGTTTCCT
X	12674443	12675014	TRIM28	14	38	17.3929	0.006	TTTTCTTTGCTGCTTAAAAATTTCT
X	12919883	12920335	HSF1	234	247	18.7121	0.00522	TTCCAGAAACTTCT
X	12920456	12920622	SETDB1	17	41	19.1842	0.000877	AAGGCTTTTCCATAAGCAGCACATT
X	13251323	13251799	GATA1	50	71	20.7711	0.000867	ATACACATGAGCGTGGGTGTGT
X	14806778	14806940	ZNF143	15	35	16.3718	0.0077	ATACACAAAATATAAATTAAA
X	14978312	14978373	FOS	11	22	16.803	0.00584	CAGTGAGTCATC
X	16129065	16129431	TP53	296	311	18.4935	0.00317	AGGAAATGAAATTTTC
X	16329842	16329929	FLI1	57	68	18.1549	0.00298	AGGAAGGAAGCA
X	17266691	17266925	ZNF263	208	219	18.2286	0.00338	TCCCTCCTCCTC
X	17282557	17282857	ZNF263	21	42	21.1039	0.000132	GAGGTGCTAGAAGAGGAGGAAG
X	17538086	17538195	TP53	75	86	16.8553	0.00965	CAGATGAGGAAA
X	17809256	17809293	PEBP1	9	23	15.9592	0.00789	AGTGACCACAAACAT
X	18435995	18436571	C17orf96	299	323	22.8101	7.21e-06	GTGGAAGGGGAGGCAGGAGAGGGAG
X	18457041	18457581	AR	261	275	19.1835	0.00204	AGTGCATATTGTTCT
X	18603746	18604881	GTF2I	636	651	19.5	0.00249	CAAAAGCCATGGGGCA
X	18996174	18996416	ZFHX3	55	65	16.7723	0.00464	ATTAATAATTA
X	19429528	19429668	EP300	82	97	16	0.00889	CTTACACCTCCCCCCC
X	19726922	19726985	IRF3	9	30	17.5211	0.00692	TAAAAATGAAAAGAAAACAGGA
X	19730705	19730905	REST	61	72	17.5455	0.00799	CCCTGGTCCTGA
X	19799251	19800421	MAZ	571	586	20.3485	0.000399	CCCGCCTGCCCCTCCC
X	19838175	19838438	PCGF2	114	135	19.7368	0.000256	TCCCTCTGGCTGCTTCCTGCCC
X	20006828	20007377	RNF2	307	322	22.1948	0.000298	AGACACATACACAGAC
X	20956161	20956620	TRIM28	192	207	20.6579	0.000963	ATGGAACAGTTTTGAA
X	21315423	21316027	TBX2	227	251	18.98	0.00425	GGGGATCCTCACACCATTGAGCCAA
X	21741323	21741502	NFYB	144	155	16.6184	0.00997	ATGTGGCTGGGG
X	22481744	22481940	TRIM28	77	92	18.2105	0.00707	CAGAAATTTGCTGTCA
X	23782544	23782687	NFAT5	105	119	19.7347	0.00157	AATGGAATTTTCCAG
X	24377766	24377944	E2F1	16	27	17.7763	0.00336	GGGGTGGGGCCT
X	24393380	24394067	CBX3	399	423	21.6974	0.000212	TGGAGAGGAGAGGAATGGGGTGGAT
X	24566268	24566655	AR	143	157	18.7615	0.00308	AGAACACTATGTTCT
X	26324781	26325460	NPAT	575	590	17.131	0.00408	TAAAGCTTTATTTTCA
X	28300030	28300231	TRIM28	147	158	18.2895	0.00133	AGAAGTCAGCTG
X	28593171	28593361	IRF3	163	187	16.359	0.00665	GAATAAAGCAAAGGGAGAAAGAAAA
X	28763690	28763920	ZNF143	82	102	17.9359	0.000463	ATACAAAAAAAGAAAATCTAA
X	31339203	31339425	USF2	198	208	17.0816	0.00475	GCCATGTGACC
X	36319523	36319633	UBN1	31	45	17.1184	0.00425	TTGAAATTTTCCATG
X	37616497	37616860	TFAP2C	172	187	17.8636	0.00173	TCTGCCCTCAGGGAGT
X	37677734	37678118	IRF1	68	79	18.5606	0.00665	GGTTTCACTTTC
X	37680836	37681088	NFATC1	1	20	31.8714	2.53e-08	GTGTGTGTGTGTGTGTGTGT
X	37727467	37728336	ZNF263	650	661	20.2143	0.000874	AGGAGGAGGAGG
X	38786446	38786732	TRIM28	47	68	20.0769	0.000544	ATATAAAGGAGCCAAAATGAGC
X	39480629	39480910	IRF3	251	275	23.0641	0.000111	GAGAGGGGAGATGGGGAAGGGAAGG
X	39674171	39674429	TRIM28	228	248	18.8947	0.00231	ACAGAAGAGAAGCCCCCTGAG
X	39976417	39976747	MEF2A	53	68	19.4222	0.00152	CATCTATTTATAGCTC
X	40148454	40149059	SP2	448	467	19.9342	0.00166	TGTGTATGTGTTTCTGGGTG
X	40313651	40313901	MYC	1	12	18.75	0.00679	GTCCCCTCCCCC
X	40496718	40496920	RFX5	17	38	21	0.000162	ACCCTGCCTGGCAACTGATGGG
X	40645262	40645476	ZNF76	21	36	17.8158	0.00619	TTCCAGCATCCTCTGC
X	40761049	40761326	EOMES	27	47	17.0909	0.00531	ATGGGCTTGATGAGCTGTGAA
X	40865061	40865589	BRD4	502	523	19.8571	0.000275	CCTCTTCCTCCTCTCCTCACCC
X	41667385	41667539	STAT1	22	33	18.2237	0.000879	AGAAAAGGAAAC
X	42100286	42100598	AR	19	36	18.3636	0.00465	GAGTTGAAAGGAAAGGAA
X	43188777	43188966	POU3F2	85	98	20.16	0.00179	ATGCATTTATTAAT
X	46565800	46566178	ZKSCAN1	207	222	26.8636	4.98e-06	AGCACCTACTATGTGC
X	47649281	47649823	KDM5B	90	114	23.7692	4.64e-05	GGAAGGGAAAAAAAAAGAGAAGGAA
X	48507298	48507601	SOX17	47	64	18.7195	0.00462	GGACAATGGAGACGGGTG
X	48789537	48789950	GTF2I	8	28	24.7895	1.98e-05	AGCAGATGGGGAAACTGAGGC
X	49119964	49120318	GTF2I	333	354	22.4722	8.52e-05	CCTCAGGGCCTTTGCTGTTACT
X	50126904	50127361	SUMO2	329	344	19.4578	0.00274	TTGTCTGTGTAAGTGA
X	53427822	53428457	RXRA	132	143	20.8421	0.000462	CCAGCAGGGGGC
X	68204563	68204844	IRF3	204	225	21.5634	0.000181	GAAGAGGGAAAGAAAAACTAAA
X	72380791	72381004	ZNF143	92	112	15.8462	0.00774	AAGAAGAAAATGTGAAATATC
X	74224424	74224915	KDM5B	456	480	19.1538	0.00218	GAGAGGAGAGAAAAGGGGCAGAAAA
X	78768794	78769818	ZNF384	362	386	27.2778	6.89e-06	AAAAGAAAAAAAAAGAAAAAGTGAG
X	80780407	80780766	FOXA1	67	86	18.4545	0.00207	CACATATAGGCTATATAAAA
X	87517310	87518326	E2F7	437	452	22.6571	7.01e-05	GCAGTGGGGGAGGGGA
X	88713971	88714392	SPI1	94	111	17.5152	0.00252	TTATCAGTTCCTTATATT
X	88924952	88925443	TCF7L2	200	215	17.4776	0.00201	ACCCTTTGATGTGGAG
X	91434609	91436813	CREB1	340	364	31.2879	5.66e-07	ACACAGAGACAGACAGACAGACACA
X	91779432	91780079	KDM5B	390	414	22	0.000235	GGAAGAGAAGGGGGAAGGGAGAATA
X	93674032	93675095	MAZ	115	131	18.9101	0.00329	TGGCAGAGGAGGGAGGG
X	95059556	95060226	MYC	369	390	18.2456	0.00124	CTCTATCTTTCTATTTTTCTCC
X	96671982	96672046	EOMES	48	59	16.7368	0.00585	GAGGTGAGAATT
X	96884449	96884603	PLAG1	92	108	16.3708	0.00975	GGGGGTAATCAGAGGGG
X	96947016	96947245	GTF2I	25	40	18.3377	0.0033	TGTGACTTTGGGTAAG
X	97243840	97244247	ZKSCAN1	67	88	22.2717	2.31e-05	CAATAAATATTTATTGAGTGAT
X	98971472	98971553	ZNF143	16	36	17.2179	0.00205	TTATTGAAAATGGAGAACACA
X	100354609	100355160	FOXM1	504	518	17.6753	0.00487	TTTTAAAAATCAACA
X	104410680	104410853	MED1	96	111	16.1169	0.00656	ATTCCAGTTCCTTCTT
X	104492541	104493629	ETS1	940	955	18.8421	0.00473	CATTGGACTAATAATC
X	105821419	105821709	SPI1	90	105	18.6579	0.00188	ACTCCCCTTCCCAGGA
X	107041664	107041913	SPI1	23	36	19.1515	0.00177	CACTTCCTCCTTTT
X	108174412	108174649	TRIM28	170	185	21.3421	0.000727	CTGGACCACCAGGCCT
X	108337982	108338760	TRIM28	491	509	20.506	0.000598	TGGATTCCTGAGCAAGACC
X	111304660	111304881	INSM1	12	23	19.7449	0.00227	TTTCAGGGGGCA
X	112188183	112188620	TRIM28	137	152	19.0263	0.00391	AGGCAATGCCACATTC
X	112572149	112572253	EP300	83	96	15.8857	0.00833	AGGAAGGGATGAAA
X	118348554	118348951	POU2F3	121	136	16.9222	0.00185	TCTTATGCAAATGATA
X	119896119	119896260	TP53	85	100	19.25	0.00187	CTGGGGATGTCTCAGG
X	120227395	120227483	STAT6	33	45	16.1842	0.00207	TTCTCAGGAAATT
X	120465363	120465565	EN1	53	66	16.0909	0.000712	TAATTAGGCAATTA
X	120780715	120781032	GTF2I	288	308	24.3684	2.7e-05	TACAGAGGAGCAAACTGAGGC
X	121919141	121919754	GMEB1	456	471	18.4605	0.00486	TGTTGGGTTTTGTAGT
X	122506651	122506887	EWSR1	24	35	20.4	0.00143	CTTCCTTCCTGC
X	123270588	123271304	RCOR1	66	84	29.359	4.16e-08	TTGCCCAAGGTCACACAGC
X	123337499	123338153	KDM5B	538	553	22.0132	0.000275	GTGTCCATGGCAACCG
X	125187494	125187670	REX1	56	65	19.2755	0.00702	GCAGCCATTA
X	125707990	125708398	POU2F1	207	224	19.8442	0.00129	GAATGGAAGGCATTGGAA
X	125775704	125775949	HSF1	28	38	16.4342	0.00387	GTTGCATAACA
X	128336283	128336813	BTAF1	93	108	16.7051	0.00944	AAAAAGAAAAATAAAA
X	128948165	128948493	SPIB	139	154	21.9394	0.000103	CTCAGTTCCTCTTTTC
X	132459668	132459762	ZBTB10	25	40	18.1974	0.00269	CAGAGAAGTGAAGAAA
X	132687132	132687443	ZNF263	129	140	18.3857	0.00539	CTCCTCCTCCCT
X	134569362	134569627	PPARG	165	184	19.4556	0.00313	CTGGGTCTCAGTGACCTCTT
X	134679748	134679862	SPIB	93	108	21.197	0.000335	TTCACTTCCTTTTTTG
X	135583760	135584196	STAT5B	181	193	18.8171	0.00165	TTTTCCTGGAATT
X	136018429	136018622	FLI1	135	156	20.5909	0.000293	TTCTTTCCTCACTTCCCTTCTT
X	140341482	140341720	TCF12	91	106	17.1579	0.00508	GTAGGAGGAAGAGAAA
X	150185874	150186346	ESR1	353	377	19.1642	0.00116	AGAGGTGATGGGAGAGACAGGGAGG
X	150828370	150828855	RCOR1	40	55	19.8451	0.00132	CTGCACCTCAGTTTCC
