# Supplementary material for: Deciphering the Role of Rapidly Evolving Conserved Elements in Primate Brain Development and Exploring Their Potential Involvement in Alzheimer's Disease
Source: Mol Biol Evol. 2024 Jan 4;41(1):msae001. doi: 10.1093/molbev/msae001 (PMC10798191; doi:10.1093/molbev/msae001)
Supplement: msae001_Supplementary_Data [file msae001_supplementary_data.zip › Supplementary Table 3.xlsx]

## Sheet: Table S3a
Table S3a. Coordinates of RECEs overlapping with gene promoters and their associated genes in CP. chr, start, and end represents the coordinates of gene promoters. chr, start_pro and end_pro represents the coordinates of H3K4me3 peaks. chr_RECE, start_RECE and end_RECE represents the coordinates of RECEs.
chr	start	end	genename	start_pro	end_pro	chr_RECE	start_RECE	end_RECE
chr1	1325323	1328323	CCNL2	1323680	1358853	chr1	1326890	1327054
chr1	10457137	10460137	PGD	10453013	10465811	chr1	10459684	10459774
chr1	24838810	24841810	RCAN3	24837758	24841850	chr1	24840287	24840466
chr1	24838837	24841837	RCAN3	24837758	24841850	chr1	24840287	24840466
chr1	24838863	24841863	RCAN3	24837758	24841850	chr1	24840287	24840466
chr1	111413776	111416776	CD53	111409689	111414414	chr1	111415222	111415297
chr1	111413776	111416776	CD53	111414594	111415306	chr1	111415222	111415297
chr1	111413776	111416776	CD53	111415390	111428494	chr1	111415222	111415297
chr1	206856289	206859289	MAPKAPK2	206854298	206870459	chr1	206858387	206858618
chr1	206856382	206859382	MAPKAPK2	206854298	206870459	chr1	206858387	206858618
chr1	212003114	212006114	LPGAT1	211990789	212008360	chr1	212004548	212004625
chr1	212002580	212005580	LPGAT1	211990789	212008360	chr1	212004548	212004625
chr2	207154787	207157787	ZDBF2	207151193	207159133	chr2	207156574	207156973
chr2	209027300	209030300	CRYGA	209027385	209027795	chr2	209027941	209028215
chr2	209027300	209030300	CRYGA	209027916	209033289	chr2	209027941	209028215
chr2	216972020	216975020	XRCC5	216967209	216990285	chr2	216974088	216974194
chr3	11684398	11687398	VGLL4	11646655	11690038	chr3	11684315	11684399
chr3	57879966	57882966	SLMAP	57872278	57880937	chr3	57880317	57880422
chr3	57879966	57882966	SLMAP	57880967	57883643	chr3	57880317	57880422
chr3	57880037	57883037	SLMAP	57872278	57880937	chr3	57880317	57880422
chr3	57880037	57883037	SLMAP	57880967	57883643	chr3	57880317	57880422
chr3	122711120	122714120	SEMA5B	122679737	122726968	chr3	122713192	122713302
chr4	759977	762977	PCGF3	753695	765088	chr4	761961	762107
chr4	1900353	1903353	NSD2	1896184	1914277	chr4	1902302	1902981
chr4	1900369	1903369	NSD2	1896184	1914277	chr4	1902302	1902981
chr4	1951832	1954832	NSD2	1948537	1955392	chr4	1952394	1952450
chr4	123376880	123379880	IL2	123375741	123377156	chr4	123377254	123378185
chr4	123376880	123379880	IL2	123377197	123380628	chr4	123377254	123378185
chr4	153862135	153865135	FHDC1	153848888	153873637	chr4	153864883	153865115
chr5	138373	141373	PLEKHG4B	135817	140967	chr5	139594	139674
chr5	138373	141373	PLEKHG4B	141216	145578	chr5	139594	139674
chr5	14486557	14489557	TRIO	14479948	14489293	chr5	14488550	14488657
chr5	14486557	14489557	TRIO	14489312	14493873	chr5	14488550	14488657
chr5	54280491	54283491	ESM1	54280034	54282609	chr5	54281029	54281312
chr5	54280491	54283491	ESM1	54282808	54283399	chr5	54281029	54281312
chr5	54280491	54283491	ESM1	54283413	54286918	chr5	54281029	54281312
chr5	54280421	54283421	ESM1	54280034	54282609	chr5	54281029	54281312
chr5	54280421	54283421	ESM1	54282808	54283399	chr5	54281029	54281312
chr5	54280421	54283421	ESM1	54283413	54286918	chr5	54281029	54281312
chr6	3847620	3850620	FAM50B	3845650	3852206	chr6	3850045	3850351
chr6	3847622	3850622	FAM50B	3845650	3852206	chr6	3850045	3850351
chr6	170100749	170103749	WDR27	170079611	170120568	chr6	170102648	170102860
chr6	170100749	170103749	WDR27	170079611	170120568	chr6	170102870	170102956
chr6	170100682	170103682	WDR27	170079611	170120568	chr6	170102648	170102860
chr6	170100682	170103682	WDR27	170079611	170120568	chr6	170102870	170102956
chr6	170100286	170103286	C6orf120	170079611	170120568	chr6	170102648	170102860
chr6	170100286	170103286	C6orf120	170079611	170120568	chr6	170102870	170102956
chr7	1092921	1095921	GPR146	1088930	1096915	chr7	1094840	1094941
chr7	80547667	80550667	SEMA3C	80530480	80557753	chr7	80550445	80550694
chr7	80550675	80553675	SEMA3C	80530480	80557753	chr7	80550445	80550694
chr7	96634737	96637737	DLX6	96614315	96663472	chr7	96637625	96637893
chr7	100197800	100200800	PCOLCE	100191436	100221647	chr7	100198324	100198772
chr8	26238414	26241414	BNIP3L	26223050	26253283	chr8	26241272	26241344
chr8	26238894	26241894	BNIP3L	26223050	26253283	chr8	26241272	26241344
chr8	26238931	26241931	BNIP3L	26223050	26253283	chr8	26241272	26241344
chr9	12691435	12694435	TYRP1	12684032	12691963	chr9	12693184	12693511
chr9	12691435	12694435	TYRP1	12692035	12692815	chr9	12693184	12693511
chr9	12691435	12694435	TYRP1	12692823	12693686	chr9	12693184	12693511
chr9	12691435	12694435	TYRP1	12693736	12698211	chr9	12693184	12693511
chr9	96107696	96110696	C9orf129	96100450	96109789	chr9	96108413	96108542
chr9	96107696	96110696	C9orf129	96109809	96110171	chr9	96108413	96108542
chr9	96107696	96110696	C9orf129	96110173	96110515	chr9	96108413	96108542
chr9	96107696	96110696	C9orf129	96110558	96110776	chr9	96108413	96108542
chr9	98268481	98271481	PTCH1	98266202	98284566	chr9	98268397	98268971
chr9	98268699	98271699	PTCH1	98266202	98284566	chr9	98268397	98268971
chr9	113341160	113344160	SVEP1	113339501	113346947	chr9	113341277	113341669
chr9	113341018	113344018	SVEP1	113339501	113346947	chr9	113341277	113341669
chr9	118914083	118917083	PAPPA	118913411	118915077	chr9	118914354	118914571
chr9	118914083	118917083	PAPPA	118915086	118922250	chr9	118914354	118914571
chr9	129374722	129377722	LMX1B	129372560	129375349	chr9	129376082	129376206
chr9	129374722	129377722	LMX1B	129375364	129378390	chr9	129376082	129376206
chr9	129374748	129377748	LMX1B	129372560	129375349	chr9	129376082	129376206
chr9	129374748	129377748	LMX1B	129375364	129378390	chr9	129376082	129376206
chr9	139744819	139747819	MAMDC4	139739173	139748056	chr9	139745202	139745297
chr10	3826467	3829467	KLF6	3814109	3829730	chr10	3826409	3826540
chr10	3826473	3829473	KLF6	3814109	3829730	chr10	3826409	3826540
chr10	3826385	3829385	KLF6	3814109	3829730	chr10	3826409	3826540
chr11	6501709	6504709	ARFIP2	6481089	6512230	chr11	6502026	6502067
chr11	6501542	6504542	ARFIP2	6481089	6512230	chr11	6502026	6502067
chr11	6501666	6504666	ARFIP2	6481089	6512230	chr11	6502026	6502067
chr11	6501573	6504573	ARFIP2	6481089	6512230	chr11	6502026	6502067
chr11	6501664	6504664	ARFIP2	6481089	6512230	chr11	6502026	6502067
chr11	6501544	6504544	ARFIP2	6481089	6512230	chr11	6502026	6502067
chr11	6500677	6503677	TIMM10B	6481089	6512230	chr11	6502026	6502067
chr11	6500731	6503731	TIMM10B	6481089	6512230	chr11	6502026	6502067
chr11	6500731	6503731	CTD-2010I16.2	6481089	6512230	chr11	6502026	6502067
chr11	64051111	64054111	BAD	64047092	64079432	chr11	64052079	64052253
chr11	64051141	64054141	BAD	64047092	64079432	chr11	64052079	64052253
chr11	64050841	64053841	BAD	64047092	64079432	chr11	64052079	64052253
chr11	64051125	64054125	BAD	64047092	64079432	chr11	64052079	64052253
chr11	64049811	64052811	GPR137	64047092	64079432	chr11	64052079	64052253
chr11	64050283	64053283	GPR137	64047092	64079432	chr11	64052079	64052253
chr11	64050729	64053729	GPR137	64047092	64079432	chr11	64052079	64052253
chr11	64051890	64054890	GPR137	64047092	64079432	chr11	64052079	64052253
chr11	64051892	64054892	GPR137	64047092	64079432	chr11	64052079	64052253
chr11	94798361	94801361	SRSF8	94798272	94805441	chr11	94800385	94800678
chr11	94798361	94801361	SRSF8	94798272	94805441	chr11	94801331	94801679
chr12	173931	176931	IQSEC3	173970	177247	chr12	176330	176658
chr12	44227886	44230886	TMEM117	44216050	44227946	chr12	44229392	44229511
chr12	44227886	44230886	TMEM117	44227980	44233887	chr12	44229392	44229511
chr12	44227901	44230901	TMEM117	44216050	44227946	chr12	44229392	44229511
chr12	44227901	44230901	TMEM117	44227980	44233887	chr12	44229392	44229511
chr12	52994247	52997247	KRT72	52993997	52996493	chr12	52995444	52995538
chr12	52994247	52997247	KRT72	52996507	53002816	chr12	52995444	52995538
chr12	52994322	52997322	KRT72	52993997	52996493	chr12	52995444	52995538
chr12	52994322	52997322	KRT72	52996507	53002816	chr12	52995444	52995538
chr12	53441680	53444680	TNS2	53437166	53467645	chr12	53444629	53444792
chr12	53441970	53444970	TNS2	53437166	53467645	chr12	53444629	53444792
chr12	56582351	56585351	SMARCC2	56574041	56588079	chr12	56581757	56582363
chr12	56582260	56585260	SMARCC2	56574041	56588079	chr12	56581757	56582363
chr12	56582332	56585332	SMARCC2	56574041	56588079	chr12	56581757	56582363
chr12	56842183	56845183	TIMELESS	56840238	56845021	chr12	56843569	56843815
chr12	56842183	56845183	TIMELESS	56845078	56845949	chr12	56843569	56843815
chr12	56842187	56845187	TIMELESS	56840238	56845021	chr12	56843569	56843815
chr12	56842187	56845187	TIMELESS	56845078	56845949	chr12	56843569	56843815
chr13	32603437	32606437	FRY	32600478	32617099	chr13	32605547	32606099
chr13	98828519	98831519	RNF113B	98808721	98834078	chr13	98828585	98828937
chr14	36001248	36004248	INSM2	35997474	36005354	chr14	36002658	36002802
chr14	71106504	71109504	TTC9	71101371	71117403	chr14	71108566	71108608
chr14	93894683	93897683	UNC79	93893795	93904828	chr14	93894389	93894933
chr14	103241813	103244813	TRAF3	103235133	103254834	chr14	103244475	103244523
chr14	103241816	103244816	TRAF3	103235133	103254834	chr14	103244475	103244523
chr14	103241894	103244894	TRAF3	103235133	103254834	chr14	103244475	103244523
chr14	103241939	103244939	TRAF3	103235133	103254834	chr14	103244475	103244523
chr15	40729920	40732920	BAHD1	40722911	40753671	chr15	40731594	40732649
chr15	40731411	40734411	BAHD1	40722911	40753671	chr15	40731594	40732649
chr16	4291081	4294081	SRL	4289982	4298185	chr16	4291981	4292112
chr16	72205051	72208051	PMFBP1	72197184	72222029	chr16	72205760	72206448
chr16	72205154	72208154	PMFBP1	72197184	72222029	chr16	72205760	72206448
chr16	72204170	72207170	PMFBP1	72197184	72222029	chr16	72205760	72206448
chr17	3793037	3796037	CAMKK1	3787257	3802054	chr17	3795494	3795877
chr17	3795338	3798338	CAMKK1	3787257	3802054	chr17	3795494	3795877
chr17	7386582	7389582	ZBTB4	7376612	7400534	chr17	7387193	7387418
chr17	7385685	7388685	POLR2A	7376612	7400534	chr17	7387193	7387418
chr17	7385939	7388939	POLR2A	7376612	7400534	chr17	7387193	7387418
chr17	26902903	26905903	ALDOC	26890568	26906507	chr17	26905224	26905791
chr17	26902966	26905966	ALDOC	26890568	26906507	chr17	26905224	26905791
chr17	26903282	26906282	ALDOC	26890568	26906507	chr17	26905224	26905791
chr17	37616014	37619014	CDK12	37613109	37628557	chr17	37618023	37619501
chr17	37616292	37619292	CDK12	37613109	37628557	chr17	37618023	37619501
chr17	45770630	45773630	TBKBP1	45766853	45780424	chr17	45772379	45772664
chr17	45771051	45774051	TBKBP1	45766853	45780424	chr17	45772379	45772664
chr18	70533810	70536810	NETO1	70528965	70540672	chr18	70534758	70535270
chr18	70534184	70537184	NETO1	70528965	70540672	chr18	70534758	70535270
chr18	70531934	70534934	NETO1	70528965	70540672	chr18	70534758	70535270
chr19	30300805	30303805	CCNE1	30300444	30311896	chr19	30303536	30303711
chr19	30301561	30304561	CCNE1	30300444	30311896	chr19	30303536	30303711
chr19	36206921	36209921	KMT2B	36203382	36221103	chr19	36209410	36209877
chr19	36641927	36644927	COX7A1	36638757	36646875	chr19	36642358	36642488
chr19	39389502	39392502	SIRT2	39383334	39395799	chr19	39389709	39390023
chr19	39389463	39392463	SIRT2	39383334	39395799	chr19	39389709	39390023
chr19	39388340	39391340	NFKBIB	39383334	39395799	chr19	39389709	39390023
chr19	39388592	39391592	NFKBIB	39383334	39395799	chr19	39389709	39390023
chr19	39388639	39391639	NFKBIB	39383334	39395799	chr19	39389709	39390023
chr19	44082790	44085790	PINLYP	44073788	44088668	chr19	44085775	44085876
chr19	44083189	44086189	PINLYP	44073788	44088668	chr19	44085775	44085876
chr19	49014061	49017061	LMTK3	49007177	49028898	chr19	49016337	49017010
chr19	49015446	49018446	LMTK3	49007177	49028898	chr19	49016337	49017010
chr20	10197478	10200478	SNAP25	10189180	10206082	chr20	10199416	10199957
chr20	10197481	10200481	SNAP25	10189180	10206082	chr20	10199416	10199957
chr21	42218065	42221065	DSCAM	42202117	42225724	chr21	42217942	42218115
chr22	20377677	20380677	TMEM191B	20378084	20378283	chr22	20380118	20380182
chr22	20377677	20380677	TMEM191B	20378345	20378741	chr22	20380118	20380182
chr22	20377677	20380677	TMEM191B	20378782	20379273	chr22	20380118	20380182
chr22	20377677	20380677	TMEM191B	20379651	20380012	chr22	20380118	20380182
chr22	20377677	20380677	TMEM191B	20380558	20380757	chr22	20380118	20380182
chr22	21821437	21824437	TMEM191C	21821721	21822121	chr22	21823902	21823966
chr22	21821437	21824437	TMEM191C	21822366	21823111	chr22	21823902	21823966
chr22	21821437	21824437	TMEM191C	21823354	21823572	chr22	21823902	21823966
chr22	21821437	21824437	TMEM191C	21823666	21824248	chr22	21823902	21823966
chr22	21904120	21907120	RIMBP3C	21904015	21904276	chr22	21904000	21904150
chr22	21904120	21907120	RIMBP3C	21906247	21906684	chr22	21904000	21904150
chr22	21904120	21907120	RIMBP3C	21906996	21907372	chr22	21904000	21904150
chr22	21901736	21904736	UBE2L3	21903762	21903961	chr22	21904000	21904150
chr22	21901736	21904736	UBE2L3	21904015	21904276	chr22	21904000	21904150
chr22	24103394	24106394	C22orf15	24103020	24103615	chr22	24106288	24106367
chr22	24103394	24106394	C22orf15	24103836	24118515	chr22	24106288	24106367
chr22	24103410	24106410	C22orf15	24103020	24103615	chr22	24106288	24106367
chr22	24103410	24106410	C22orf15	24103836	24118515	chr22	24106288	24106367
chrX	19816869	19819869	SH3KBP1	19816646	19819844	chrX	19817369	19818539
chrX	23799290	23802290	SAT1	23798742	23799485	chrX	23800661	23800804
chrX	23799290	23802290	SAT1	23799517	23807439	chrX	23800661	23800804
chrX	47508887	47511887	ELK1	47505410	47513707	chrX	47508680	47509222
chrX	47508990	47511990	ELK1	47505410	47513707	chrX	47508680	47509222
chrX	48365350	48368350	PORCN	48365206	48373398	chrX	48365686	48365989
chrX	48365390	48368390	PORCN	48365206	48373398	chrX	48365686	48365989
chrX	48365428	48368428	PORCN	48365206	48373398	chrX	48365686	48365989
chrX	48551945	48554945	SUV39H1	48547774	48565106	chrX	48553965	48554110
chrX	48552986	48555986	SUV39H1	48547774	48565106	chrX	48553965	48554110
chrX	86770752	86773752	KLHL4	86770572	86779585	chrX	86772313	86773329
chrX	86770817	86773817	KLHL4	86770572	86779585	chrX	86772313	86773329
chrX	90687594	90690594	PABPC5	90687548	90693197	chrX	90689608	90691812
chrX	90687823	90690823	PABPC5	90687548	90693197	chrX	90689608	90691812
chrX	92927567	92930567	NAP1L3	92923155	92931613	chrX	92929031	92930094
chrX	92927012	92930012	FAM133A	92923155	92931613	chrX	92929031	92930094
chrX	92927205	92930205	FAM133A	92923155	92931613	chrX	92929031	92930094
chrX	96136907	96139907	RPA4	96135904	96137368	chrX	96139448	96139602
chrX	96136907	96139907	RPA4	96137481	96138322	chrX	96139448	96139602
chrX	96136907	96139907	RPA4	96138402	96141103	chrX	96139448	96139602
chrX	105064536	105067536	NRK	105062418	105064899	chrX	105065412	105065702
chrX	105064536	105067536	NRK	105064922	105069613	chrX	105065412	105065702
chrX	105064546	105067546	NRK	105062418	105064899	chrX	105065412	105065702
chrX	105064546	105067546	NRK	105064922	105069613	chrX	105065412	105065702
chrX	107978639	107981639	IRS4	107978167	107982633	chrX	107981487	107981777
chrX	119027800	119030800	AKAP14	119027688	119028476	chrX	119030082	119030223
chrX	119027800	119030800	AKAP14	119028512	119032006	chrX	119030082	119030223
chrX	119028156	119031156	AKAP14	119027688	119028476	chrX	119030082	119030223
chrX	119028156	119031156	AKAP14	119028512	119032006	chrX	119030082	119030223

## Sheet: Table S3b
Table S3b. Coordinates of RECEs overlapping with gene promoter-interacting enhancers in CP. chr, start_tss, and end_tss represents the coordinates including gene promoters. chr, start_enhancer and end_enhancer represents the coordinates including H3K27ac peaks. chr_RECE, start_RECE and end_RECE represents the coordinates of RECEs.
chr	start_tss	end_tss	start_enhancer	end_enhancer	genename	chr_RECE	start_RECE	end_RECE
chr1	890000	900000	1320000	1330000	NOC2L	chr1	1326890	1327054
chr1	890000	900000	1320000	1330000	KLHL17	chr1	1326890	1327054
chr1	890000	900000	1320000	1330000	PLEKHN1	chr1	1326890	1327054
chr1	940000	950000	1320000	1330000	ISG15	chr1	1326890	1327054
chr1	1160000	1170000	1320000	1330000	B3GALT6	chr1	1326890	1327054
chr1	1160000	1170000	1320000	1330000	SDF4	chr1	1326890	1327054
chr1	1180000	1190000	1320000	1330000	C1QTNF12	chr1	1326890	1327054
chr1	1200000	1210000	1320000	1330000	UBE2J2	chr1	1326890	1327054
chr1	1210000	1220000	1320000	1330000	UBE2J2	chr1	1326890	1327054
chr1	1210000	1220000	1320000	1330000	SCNN1D	chr1	1326890	1327054
chr1	1280000	1290000	1320000	1330000	DVL1	chr1	1326890	1327054
chr1	1400000	1410000	1320000	1330000	ATAD3B	chr1	1326890	1327054
chr1	1440000	1450000	1320000	1330000	ATAD3A	chr1	1326890	1327054
chr1	1470000	1480000	1320000	1330000	TMEM240	chr1	1326890	1327054
chr1	1670000	1680000	1320000	1330000	SLC35E2	chr1	1326890	1327054
chr1	2980000	2990000	3120000	3130000	PRDM16	chr1	3128597	3128952
chr1	9770000	9780000	10450000	10460000	PIK3CD	chr1	10459684	10459774
chr1	42630000	42640000	41730000	41740000	GUCA2A	chr1	41735513	41735719
chr10	69450000	69460000	70330000	70340000	CTNNA3	chr10	70331964	70334037
chr10	70280000	70290000	70330000	70340000	SLC25A16	chr10	70331964	70334037
chr11	65360000	65370000	65570000	65580000	AP001362.1	chr11	65571468	65571615
chr11	65360000	65370000	65570000	65580000	KCNK7	chr11	65571468	65571615
chr11	65590000	65600000	65570000	65580000	SNX32	chr11	65571468	65571615
chr11	65790000	65800000	65570000	65580000	CATSPER1	chr11	65571468	65571615
chr12	53590000	53600000	53440000	53450000	ITGB7	chr12	53444629	53444792
chr12	53880000	53890000	53440000	53450000	MAP3K12	chr12	53444629	53444792
chr14	23050000	23060000	23370000	23380000	DAD1	chr14	23378681	23379015
chr14	23060000	23070000	23370000	23380000	DAD1	chr14	23378681	23379015
chr14	23060000	23070000	23370000	23380000	ABHD4	chr14	23378681	23379015
chr16	3620000	3630000	4290000	4300000	NLRC3	chr16	4291981	4292112
chr16	67140000	67150000	67160000	67170000	C16orf70	chr16	67159583	67160074
chr17	2960000	2970000	3790000	3800000	OR1D5	chr17	3795494	3795877
chr17	40940000	40950000	40310000	40320000	CNTD1	chr17	40311778	40312467
chr17	40940000	40950000	40310000	40320000	COA3	chr17	40311778	40312467
chr19	30010000	30020000	29210000	29220000	VSTM2B	chr19	29215724	29215804
chr20	30320000	30330000	30580000	30590000	TPX2	chr20	30586072	30586228
chr21	44580000	44590000	45090000	45100000	CRYAA	chr21	45092185	45092252
chr21	44580000	44590000	45090000	45100000	CH507-152C13.3	chr21	45092185	45092252
chr22	50910000	50920000	50270000	50280000	SBF1	chr22	50277541	50277831
chr22	50910000	50920000	50270000	50280000	ADM2	chr22	50277541	50277831
chr3	48340000	48350000	48460000	48470000	NME6	chr3	48460898	48461368
chr3	48650000	48660000	48460000	48470000	TMEM89	chr3	48460898	48461368
chr4	50000	60000	1160000	1170000	ZNF595	chr4	1164785	1164985
chr4	50000	60000	1160000	1170000	ZNF595	chr4	1165045	1165277
chr4	120000	130000	1160000	1170000	ZNF718	chr4	1164785	1164985
chr4	120000	130000	1160000	1170000	ZNF718	chr4	1165045	1165277
chr4	490000	500000	1160000	1170000	PIGG	chr4	1164785	1164985
chr4	490000	500000	1160000	1170000	PIGG	chr4	1165045	1165277
chr4	490000	500000	1160000	1170000	ZNF721	chr4	1164785	1164985
chr4	490000	500000	1160000	1170000	ZNF721	chr4	1165045	1165277
chr4	640000	650000	1160000	1170000	PDE6B	chr4	1164785	1164985
chr4	640000	650000	1160000	1170000	PDE6B	chr4	1165045	1165277
chr4	690000	700000	1160000	1170000	PCGF3	chr4	1164785	1164985
chr4	690000	700000	1160000	1170000	PCGF3	chr4	1165045	1165277
chr4	810000	820000	1160000	1170000	CPLX1	chr4	1164785	1164985
chr4	810000	820000	1160000	1170000	CPLX1	chr4	1165045	1165277
chr4	920000	930000	1160000	1170000	TMEM175	chr4	1164785	1164985
chr4	920000	930000	1160000	1170000	TMEM175	chr4	1165045	1165277
chr4	920000	930000	1160000	1170000	GAK	chr4	1164785	1164985
chr4	920000	930000	1160000	1170000	GAK	chr4	1165045	1165277
chr4	1200000	1210000	1160000	1170000	SPON2	chr4	1164785	1164985
chr4	1200000	1210000	1160000	1170000	SPON2	chr4	1165045	1165277
chr4	1230000	1240000	1160000	1170000	CTBP1	chr4	1164785	1164985
chr4	1230000	1240000	1160000	1170000	CTBP1	chr4	1165045	1165277
chr4	1280000	1290000	1160000	1170000	MAEA	chr4	1164785	1164985
chr4	1280000	1290000	1160000	1170000	MAEA	chr4	1165045	1165277
chr4	1300000	1310000	1160000	1170000	MAEA	chr4	1164785	1164985
chr4	1300000	1310000	1160000	1170000	MAEA	chr4	1165045	1165277
chr4	1330000	1340000	1160000	1170000	UVSSA	chr4	1164785	1164985
chr4	1330000	1340000	1160000	1170000	UVSSA	chr4	1165045	1165277
chr4	1670000	1680000	1160000	1170000	FAM53A	chr4	1164785	1164985
chr4	1670000	1680000	1160000	1170000	FAM53A	chr4	1165045	1165277
chr4	1680000	1690000	1160000	1170000	FAM53A	chr4	1164785	1164985
chr4	1680000	1690000	1160000	1170000	FAM53A	chr4	1165045	1165277
chr4	2010000	2020000	1950000	1960000	NELFA	chr4	1952394	1952450
chr5	176510000	176520000	176720000	176730000	FGFR4	chr5	176726708	176727045
chr6	3980000	3990000	3850000	3860000	C6ORF50	chr6	3850045	3850351
chr7	1540000	1550000	1570000	1580000	INTS1	chr7	1572405	1572740
chr7	2270000	2280000	1570000	1580000	MAD1L1	chr7	1572405	1572740
chr7	2270000	2280000	1570000	1580000	MRM2	chr7	1572405	1572740
chr7	2270000	2280000	1570000	1580000	NUDT1	chr7	1572405	1572740
chr7	2280000	2290000	1570000	1580000	MRM2	chr7	1572405	1572740
chr7	2280000	2290000	1570000	1580000	NUDT1	chr7	1572405	1572740
chr7	2560000	2570000	1570000	1580000	LFNG	chr7	1572405	1572740
chr7	2660000	2670000	2610000	2620000	TTYH3	chr7	2611801	2611968
chr7	5550000	5560000	5380000	5390000	FBXL18	chr7	5389086	5389499
chr7	5560000	5570000	5380000	5390000	ACTB	chr7	5389086	5389499
chr7	102000000	102010000	101160000	101170000	PRKRIP1	chr7	101161859	101162003
chr7	129690000	129700000	130420000	130430000	ZC3HC1	chr7	130423634	130423743
chr7	129700000	129710000	130420000	130430000	KLHDC10	chr7	130423634	130423743
chr8	141640000	141650000	141530000	141540000	AGO2	chr8	141531078	141531428
chr9	129560000	129570000	129370000	129380000	ZBTB43	chr9	129376082	129376206

## Sheet: Table S3c
Table S3c. Coordinates of RECEs overlapping with gene promoters and their associated genes in GZ. chr, start, and end represents the coordinates of gene promoters. chr, start_pro and end_pro represents the coordinates of H3K4me3 peaks. chr_RECE, start_RECE and end_RECE represents the coordinates of RECEs.
chr	start	end	genename	start_pro	end_pro	chr_RECNE	start_RECNE	end_RECNE
chr1	1325323	1328323	CCNL2	1323680	1358853	chr1	1326890	1327054
chr1	10457137	10460137	PGD	10453013	10465811	chr1	10459684	10459774
chr1	24838810	24841810	RCAN3	24837758	24841850	chr1	24840287	24840466
chr1	24838837	24841837	RCAN3	24837758	24841850	chr1	24840287	24840466
chr1	24838863	24841863	RCAN3	24837758	24841850	chr1	24840287	24840466
chr1	111413776	111416776	CD53	111409689	111414414	chr1	111415222	111415297
chr1	111413776	111416776	CD53	111414594	111415306	chr1	111415222	111415297
chr1	111413776	111416776	CD53	111415390	111428494	chr1	111415222	111415297
chr1	206856289	206859289	MAPKAPK2	206854298	206870459	chr1	206858387	206858618
chr1	206856382	206859382	MAPKAPK2	206854298	206870459	chr1	206858387	206858618
chr1	212003114	212006114	LPGAT1	211990789	212008360	chr1	212004548	212004625
chr1	212002580	212005580	LPGAT1	211990789	212008360	chr1	212004548	212004625
chr2	207154787	207157787	ZDBF2	207151193	207159133	chr2	207156574	207156973
chr2	209027300	209030300	CRYGA	209027385	209027795	chr2	209027941	209028215
chr2	209027300	209030300	CRYGA	209027916	209033289	chr2	209027941	209028215
chr2	216972020	216975020	XRCC5	216967209	216990285	chr2	216974088	216974194
chr3	11684398	11687398	VGLL4	11646655	11690038	chr3	11684315	11684399
chr3	57879966	57882966	SLMAP	57872278	57880937	chr3	57880317	57880422
chr3	57879966	57882966	SLMAP	57880967	57883643	chr3	57880317	57880422
chr3	57880037	57883037	SLMAP	57872278	57880937	chr3	57880317	57880422
chr3	57880037	57883037	SLMAP	57880967	57883643	chr3	57880317	57880422
chr3	122711120	122714120	SEMA5B	122679737	122726968	chr3	122713192	122713302
chr4	759977	762977	PCGF3	753695	765088	chr4	761961	762107
chr4	1900353	1903353	NSD2	1896184	1914277	chr4	1902302	1902981
chr4	1900369	1903369	NSD2	1896184	1914277	chr4	1902302	1902981
chr4	1951832	1954832	NSD2	1948537	1955392	chr4	1952394	1952450
chr4	123376880	123379880	IL2	123375741	123377156	chr4	123377254	123378185
chr4	123376880	123379880	IL2	123377197	123380628	chr4	123377254	123378185
chr4	153862135	153865135	FHDC1	153848888	153873637	chr4	153864883	153865115
chr5	138373	141373	PLEKHG4B	135817	140967	chr5	139594	139674
chr5	138373	141373	PLEKHG4B	141216	145578	chr5	139594	139674
chr5	14486557	14489557	TRIO	14479948	14489293	chr5	14488550	14488657
chr5	14486557	14489557	TRIO	14489312	14493873	chr5	14488550	14488657
chr5	54280491	54283491	ESM1	54280034	54282609	chr5	54281029	54281312
chr5	54280491	54283491	ESM1	54282808	54283399	chr5	54281029	54281312
chr5	54280491	54283491	ESM1	54283413	54286918	chr5	54281029	54281312
chr5	54280421	54283421	ESM1	54280034	54282609	chr5	54281029	54281312
chr5	54280421	54283421	ESM1	54282808	54283399	chr5	54281029	54281312
chr5	54280421	54283421	ESM1	54283413	54286918	chr5	54281029	54281312
chr6	3847620	3850620	FAM50B	3845650	3852206	chr6	3850045	3850351
chr6	3847622	3850622	FAM50B	3845650	3852206	chr6	3850045	3850351
chr6	170100749	170103749	WDR27	170079611	170120568	chr6	170102648	170102860
chr6	170100749	170103749	WDR27	170079611	170120568	chr6	170102870	170102956
chr6	170100682	170103682	WDR27	170079611	170120568	chr6	170102648	170102860
chr6	170100682	170103682	WDR27	170079611	170120568	chr6	170102870	170102956
chr6	170100286	170103286	C6orf120	170079611	170120568	chr6	170102648	170102860
chr6	170100286	170103286	C6orf120	170079611	170120568	chr6	170102870	170102956
chr7	1092921	1095921	GPR146	1088930	1096915	chr7	1094840	1094941
chr7	80547667	80550667	SEMA3C	80530480	80557753	chr7	80550445	80550694
chr7	80550675	80553675	SEMA3C	80530480	80557753	chr7	80550445	80550694
chr7	96634737	96637737	DLX6	96614315	96663472	chr7	96637625	96637893
chr7	100197800	100200800	PCOLCE	100191436	100221647	chr7	100198324	100198772
chr8	26238414	26241414	BNIP3L	26223050	26253283	chr8	26241272	26241344
chr8	26238894	26241894	BNIP3L	26223050	26253283	chr8	26241272	26241344
chr8	26238931	26241931	BNIP3L	26223050	26253283	chr8	26241272	26241344
chr9	12691435	12694435	TYRP1	12684032	12691963	chr9	12693184	12693511
chr9	12691435	12694435	TYRP1	12692035	12692815	chr9	12693184	12693511
chr9	12691435	12694435	TYRP1	12692823	12693686	chr9	12693184	12693511
chr9	12691435	12694435	TYRP1	12693736	12698211	chr9	12693184	12693511
chr9	96107696	96110696	C9orf129	96100450	96109789	chr9	96108413	96108542
chr9	96107696	96110696	C9orf129	96109809	96110171	chr9	96108413	96108542
chr9	96107696	96110696	C9orf129	96110173	96110515	chr9	96108413	96108542
chr9	96107696	96110696	C9orf129	96110558	96110776	chr9	96108413	96108542
chr9	98268481	98271481	PTCH1	98266202	98284566	chr9	98268397	98268971
chr9	98268699	98271699	PTCH1	98266202	98284566	chr9	98268397	98268971
chr9	113341160	113344160	SVEP1	113339501	113346947	chr9	113341277	113341669
chr9	113341018	113344018	SVEP1	113339501	113346947	chr9	113341277	113341669
chr9	118914083	118917083	PAPPA	118913411	118915077	chr9	118914354	118914571
chr9	118914083	118917083	PAPPA	118915086	118922250	chr9	118914354	118914571
chr9	129374722	129377722	LMX1B	129372560	129375349	chr9	129376082	129376206
chr9	129374722	129377722	LMX1B	129375364	129378390	chr9	129376082	129376206
chr9	129374748	129377748	LMX1B	129372560	129375349	chr9	129376082	129376206
chr9	129374748	129377748	LMX1B	129375364	129378390	chr9	129376082	129376206
chr9	139744819	139747819	MAMDC4	139739173	139748056	chr9	139745202	139745297
chr10	3826467	3829467	KLF6	3814109	3829730	chr10	3826409	3826540
chr10	3826473	3829473	KLF6	3814109	3829730	chr10	3826409	3826540
chr10	3826385	3829385	KLF6	3814109	3829730	chr10	3826409	3826540
chr11	6501709	6504709	ARFIP2	6481089	6512230	chr11	6502026	6502067
chr11	6501542	6504542	ARFIP2	6481089	6512230	chr11	6502026	6502067
chr11	6501666	6504666	ARFIP2	6481089	6512230	chr11	6502026	6502067
chr11	6501573	6504573	ARFIP2	6481089	6512230	chr11	6502026	6502067
chr11	6501664	6504664	ARFIP2	6481089	6512230	chr11	6502026	6502067
chr11	6501544	6504544	ARFIP2	6481089	6512230	chr11	6502026	6502067
chr11	6500677	6503677	TIMM10B	6481089	6512230	chr11	6502026	6502067
chr11	6500731	6503731	TIMM10B	6481089	6512230	chr11	6502026	6502067
chr11	6500731	6503731	CTD-2010I16.2	6481089	6512230	chr11	6502026	6502067
chr11	64051111	64054111	BAD	64047092	64079432	chr11	64052079	64052253
chr11	64051141	64054141	BAD	64047092	64079432	chr11	64052079	64052253
chr11	64050841	64053841	BAD	64047092	64079432	chr11	64052079	64052253
chr11	64051125	64054125	BAD	64047092	64079432	chr11	64052079	64052253
chr11	64049811	64052811	GPR137	64047092	64079432	chr11	64052079	64052253
chr11	64050283	64053283	GPR137	64047092	64079432	chr11	64052079	64052253
chr11	64050729	64053729	GPR137	64047092	64079432	chr11	64052079	64052253
chr11	64051890	64054890	GPR137	64047092	64079432	chr11	64052079	64052253
chr11	64051892	64054892	GPR137	64047092	64079432	chr11	64052079	64052253
chr11	94798361	94801361	SRSF8	94798272	94805441	chr11	94800385	94800678
chr11	94798361	94801361	SRSF8	94798272	94805441	chr11	94801331	94801679
chr12	173931	176931	IQSEC3	173970	177247	chr12	176330	176658
chr12	44227886	44230886	TMEM117	44216050	44227946	chr12	44229392	44229511
chr12	44227886	44230886	TMEM117	44227980	44233887	chr12	44229392	44229511
chr12	44227901	44230901	TMEM117	44216050	44227946	chr12	44229392	44229511
chr12	44227901	44230901	TMEM117	44227980	44233887	chr12	44229392	44229511
chr12	52994247	52997247	KRT72	52993997	52996493	chr12	52995444	52995538
chr12	52994247	52997247	KRT72	52996507	53002816	chr12	52995444	52995538
chr12	52994322	52997322	KRT72	52993997	52996493	chr12	52995444	52995538
chr12	52994322	52997322	KRT72	52996507	53002816	chr12	52995444	52995538
chr12	53441680	53444680	TNS2	53437166	53467645	chr12	53444629	53444792
chr12	53441970	53444970	TNS2	53437166	53467645	chr12	53444629	53444792
chr12	56582351	56585351	SMARCC2	56574041	56588079	chr12	56581757	56582363
chr12	56582260	56585260	SMARCC2	56574041	56588079	chr12	56581757	56582363
chr12	56582332	56585332	SMARCC2	56574041	56588079	chr12	56581757	56582363
chr12	56842183	56845183	TIMELESS	56840238	56845021	chr12	56843569	56843815
chr12	56842183	56845183	TIMELESS	56845078	56845949	chr12	56843569	56843815
chr12	56842187	56845187	TIMELESS	56840238	56845021	chr12	56843569	56843815
chr12	56842187	56845187	TIMELESS	56845078	56845949	chr12	56843569	56843815
chr13	32603437	32606437	FRY	32600478	32617099	chr13	32605547	32606099
chr13	98828519	98831519	RNF113B	98808721	98834078	chr13	98828585	98828937
chr14	36001248	36004248	INSM2	35997474	36005354	chr14	36002658	36002802
chr14	71106504	71109504	TTC9	71101371	71117403	chr14	71108566	71108608
chr14	93894683	93897683	UNC79	93893795	93904828	chr14	93894389	93894933
chr14	103241813	103244813	TRAF3	103235133	103254834	chr14	103244475	103244523
chr14	103241816	103244816	TRAF3	103235133	103254834	chr14	103244475	103244523
chr14	103241894	103244894	TRAF3	103235133	103254834	chr14	103244475	103244523
chr14	103241939	103244939	TRAF3	103235133	103254834	chr14	103244475	103244523
chr15	40729920	40732920	BAHD1	40722911	40753671	chr15	40731594	40732649
chr15	40731411	40734411	BAHD1	40722911	40753671	chr15	40731594	40732649
chr16	4291081	4294081	SRL	4289982	4298185	chr16	4291981	4292112
chr16	72205051	72208051	PMFBP1	72197184	72222029	chr16	72205760	72206448
chr16	72205154	72208154	PMFBP1	72197184	72222029	chr16	72205760	72206448
chr16	72204170	72207170	PMFBP1	72197184	72222029	chr16	72205760	72206448
chr17	3793037	3796037	CAMKK1	3787257	3802054	chr17	3795494	3795877
chr17	3795338	3798338	CAMKK1	3787257	3802054	chr17	3795494	3795877
chr17	7386582	7389582	ZBTB4	7376612	7400534	chr17	7387193	7387418
chr17	7385685	7388685	POLR2A	7376612	7400534	chr17	7387193	7387418
chr17	7385939	7388939	POLR2A	7376612	7400534	chr17	7387193	7387418
chr17	26902903	26905903	ALDOC	26890568	26906507	chr17	26905224	26905791
chr17	26902966	26905966	ALDOC	26890568	26906507	chr17	26905224	26905791
chr17	26903282	26906282	ALDOC	26890568	26906507	chr17	26905224	26905791
chr17	37616014	37619014	CDK12	37613109	37628557	chr17	37618023	37619501
chr17	37616292	37619292	CDK12	37613109	37628557	chr17	37618023	37619501
chr17	45770630	45773630	TBKBP1	45766853	45780424	chr17	45772379	45772664
chr17	45771051	45774051	TBKBP1	45766853	45780424	chr17	45772379	45772664
chr18	70533810	70536810	NETO1	70528965	70540672	chr18	70534758	70535270
chr18	70534184	70537184	NETO1	70528965	70540672	chr18	70534758	70535270
chr18	70531934	70534934	NETO1	70528965	70540672	chr18	70534758	70535270
chr19	30300805	30303805	CCNE1	30300444	30311896	chr19	30303536	30303711
chr19	30301561	30304561	CCNE1	30300444	30311896	chr19	30303536	30303711
chr19	36206921	36209921	KMT2B	36203382	36221103	chr19	36209410	36209877
chr19	36641927	36644927	COX7A1	36638757	36646875	chr19	36642358	36642488
chr19	39389502	39392502	SIRT2	39383334	39395799	chr19	39389709	39390023
chr19	39389463	39392463	SIRT2	39383334	39395799	chr19	39389709	39390023
chr19	39388340	39391340	NFKBIB	39383334	39395799	chr19	39389709	39390023
chr19	39388592	39391592	NFKBIB	39383334	39395799	chr19	39389709	39390023
chr19	39388639	39391639	NFKBIB	39383334	39395799	chr19	39389709	39390023
chr19	44082790	44085790	PINLYP	44073788	44088668	chr19	44085775	44085876
chr19	44083189	44086189	PINLYP	44073788	44088668	chr19	44085775	44085876
chr19	49014061	49017061	LMTK3	49007177	49028898	chr19	49016337	49017010
chr19	49015446	49018446	LMTK3	49007177	49028898	chr19	49016337	49017010
chr20	10197478	10200478	SNAP25	10189180	10206082	chr20	10199416	10199957
chr20	10197481	10200481	SNAP25	10189180	10206082	chr20	10199416	10199957
chr21	42218065	42221065	DSCAM	42202117	42225724	chr21	42217942	42218115
chr22	20377677	20380677	TMEM191B	20378084	20378283	chr22	20380118	20380182
chr22	20377677	20380677	TMEM191B	20378345	20378741	chr22	20380118	20380182
chr22	20377677	20380677	TMEM191B	20378782	20379273	chr22	20380118	20380182
chr22	20377677	20380677	TMEM191B	20379651	20380012	chr22	20380118	20380182
chr22	20377677	20380677	TMEM191B	20380558	20380757	chr22	20380118	20380182
chr22	21821437	21824437	TMEM191C	21821721	21822121	chr22	21823902	21823966
chr22	21821437	21824437	TMEM191C	21822366	21823111	chr22	21823902	21823966
chr22	21821437	21824437	TMEM191C	21823354	21823572	chr22	21823902	21823966
chr22	21821437	21824437	TMEM191C	21823666	21824248	chr22	21823902	21823966
chr22	21904120	21907120	RIMBP3C	21904015	21904276	chr22	21904000	21904150
chr22	21904120	21907120	RIMBP3C	21906247	21906684	chr22	21904000	21904150
chr22	21904120	21907120	RIMBP3C	21906996	21907372	chr22	21904000	21904150
chr22	21901736	21904736	UBE2L3	21903762	21903961	chr22	21904000	21904150
chr22	21901736	21904736	UBE2L3	21904015	21904276	chr22	21904000	21904150
chr22	24103394	24106394	C22orf15	24103020	24103615	chr22	24106288	24106367
chr22	24103394	24106394	C22orf15	24103836	24118515	chr22	24106288	24106367
chr22	24103410	24106410	C22orf15	24103020	24103615	chr22	24106288	24106367
chr22	24103410	24106410	C22orf15	24103836	24118515	chr22	24106288	24106367
chrX	19816869	19819869	SH3KBP1	19816646	19819844	chrX	19817369	19818539
chrX	23799290	23802290	SAT1	23798742	23799485	chrX	23800661	23800804
chrX	23799290	23802290	SAT1	23799517	23807439	chrX	23800661	23800804
chrX	47508887	47511887	ELK1	47505410	47513707	chrX	47508680	47509222
chrX	47508990	47511990	ELK1	47505410	47513707	chrX	47508680	47509222
chrX	48365350	48368350	PORCN	48365206	48373398	chrX	48365686	48365989
chrX	48365390	48368390	PORCN	48365206	48373398	chrX	48365686	48365989
chrX	48365428	48368428	PORCN	48365206	48373398	chrX	48365686	48365989
chrX	48551945	48554945	SUV39H1	48547774	48565106	chrX	48553965	48554110
chrX	48552986	48555986	SUV39H1	48547774	48565106	chrX	48553965	48554110
chrX	86770752	86773752	KLHL4	86770572	86779585	chrX	86772313	86773329
chrX	86770817	86773817	KLHL4	86770572	86779585	chrX	86772313	86773329
chrX	90687594	90690594	PABPC5	90687548	90693197	chrX	90689608	90691812
chrX	90687823	90690823	PABPC5	90687548	90693197	chrX	90689608	90691812
chrX	92927567	92930567	NAP1L3	92923155	92931613	chrX	92929031	92930094
chrX	92927012	92930012	FAM133A	92923155	92931613	chrX	92929031	92930094
chrX	92927205	92930205	FAM133A	92923155	92931613	chrX	92929031	92930094
chrX	96136907	96139907	RPA4	96135904	96137368	chrX	96139448	96139602
chrX	96136907	96139907	RPA4	96137481	96138322	chrX	96139448	96139602
chrX	96136907	96139907	RPA4	96138402	96141103	chrX	96139448	96139602
chrX	105064536	105067536	NRK	105062418	105064899	chrX	105065412	105065702
chrX	105064536	105067536	NRK	105064922	105069613	chrX	105065412	105065702
chrX	105064546	105067546	NRK	105062418	105064899	chrX	105065412	105065702
chrX	105064546	105067546	NRK	105064922	105069613	chrX	105065412	105065702
chrX	107978639	107981639	IRS4	107978167	107982633	chrX	107981487	107981777
chrX	119027800	119030800	AKAP14	119027688	119028476	chrX	119030082	119030223
chrX	119027800	119030800	AKAP14	119028512	119032006	chrX	119030082	119030223
chrX	119028156	119031156	AKAP14	119027688	119028476	chrX	119030082	119030223
chrX	119028156	119031156	AKAP14	119028512	119032006	chrX	119030082	119030223

## Sheet: Table S3d
Table S3d. Coordinates of RECEs overlapping with gene promoter-interacting enhancers in GZ. chr, start_tss, and end_tss represents the coordinates including gene promoters. chr, start_enhancer and end_enhancer represents the coordinates including H3K27ac peaks. chr_RECE, start_RECE and end_RECE represents the coordinates of RECEs.
chr	start_tss	end_tss	start_enhancer	end_enhancer	genename	chr_RECE	start_RECE	end_RECE
chr16	29820000	29830000	30010000	30020000	AC009133.23	chr16	30012469	30012931
chr8	141640000	141650000	141530000	141540000	AGO2	chr8	141531078	141531428
chr1	950000	960000	1320000	1330000	AGRN	chr1	1326890	1327054
chr12	110840000	110850000	110730000	110740000	ANAPC7	chr12	110730625	110730669
chr1	1350000	1360000	1320000	1330000	ANKRD65	chr1	1326890	1327054
chr1	1440000	1450000	1320000	1330000	ATAD3A	chr1	1326890	1327054
chr1	1380000	1390000	1320000	1330000	ATAD3C	chr1	1326890	1327054
chr4	670000	680000	1950000	1960000	ATP5I	chr4	1952394	1952450
chr16	67140000	67150000	67160000	67170000	C16orf70	chr16	67159583	67160074
chr1	1180000	1190000	1320000	1330000	C1QTNF12	chr1	1326890	1327054
chr20	32240000	32250000	32200000	32210000	C20orf144	chr20	32201559	32201664
chr6	3980000	3990000	3850000	3860000	C6ORF50	chr6	3850045	3850351
chr3	48230000	48240000	48460000	48470000	CDC25A	chr3	48460898	48461368
chr16	29870000	29880000	30010000	30020000	CDIPT	chr16	30012469	30012931
chr1	1650000	1660000	1320000	1330000	CDK11A	chr1	1326890	1327054
chr3	48700000	48710000	48460000	48470000	CELSR3	chr3	48460898	48461368
chr16	66990000	67000000	67150000	67160000	CES3	chr16	67159583	67160074
chr17	40710000	40720000	40310000	40320000	COASY	chr17	40311778	40312467
chr21	46820000	46830000	45870000	45880000	COL18A1	chr21	45876725	45876814
chr4	810000	820000	1160000	1170000	CPLX1	chr4	1164785	1164985
chr4	810000	820000	1160000	1170000	CPLX1	chr4	1165045	1165277
chr4	1230000	1240000	1160000	1170000	CTBP1	chr4	1164785	1164985
chr4	1230000	1240000	1160000	1170000	CTBP1	chr4	1165045	1165277
chr16	29820000	29830000	30010000	30020000	CTD-2574D22.6	chr16	30012469	30012931
chr14	23050000	23060000	23370000	23380000	DAD1	chr14	23378681	23379015
chr20	29840000	29850000	30580000	30590000	DEFB115	chr20	30586072	30586228
chr15	89080000	89090000	90060000	90070000	DET1	chr15	90066113	90066323
chr20	30450000	30460000	30580000	30590000	DUSP15	chr20	30586072	30586228
chr2	73140000	73150000	73170000	73180000	EMX1	chr2	73175835	73176238
chr5	176510000	176520000	176720000	176730000	FGFR4	chr5	176726708	176727045
chr19	38870000	38880000	39380000	39390000	GGN	chr19	39389709	39390023
chr22	25020000	25030000	24100000	24110000	GGT1	chr22	24106288	24106367
chr7	73910000	73920000	74170000	74180000	GTF2IRD1	chr7	74174728	74175076
chr1	930000	940000	1320000	1330000	HES4	chr1	1326890	1327054
chr1	930000	940000	1320000	1330000	ISG15	chr1	1326890	1327054
chr1	940000	950000	1320000	1330000	ISG15	chr1	1326890	1327054
chr11	65470000	65480000	65570000	65580000	KAT5	chr11	65571468	65571615
chr7	129700000	129710000	130420000	130430000	KLHDC10	chr7	130423634	130423743
chr1	890000	900000	1320000	1330000	KLHL17	chr1	1326890	1327054
chr7	2560000	2570000	1570000	1580000	LFNG	chr7	1572405	1572740
chr7	2270000	2280000	1570000	1580000	MAD1L1	chr7	1572405	1572740
chr4	1280000	1290000	1160000	1170000	MAEA	chr4	1164785	1164985
chr4	1280000	1290000	1160000	1170000	MAEA	chr4	1165045	1165277
chr5	138630000	138640000	138030000	138040000	MATR3	chr5	138036381	138036731
chr16	29810000	29820000	30010000	30020000	MAZ	chr16	30012469	30012931
chr16	29820000	29830000	30010000	30020000	MAZ	chr16	30012469	30012931
chr17	40710000	40720000	40310000	40320000	MLX	chr17	40311778	40312467
chr1	1560000	1570000	1320000	1330000	MMP23B	chr1	1326890	1327054
chr7	2270000	2280000	1570000	1580000	MRM2	chr7	1572405	1572740
chr1	1340000	1350000	1320000	1330000	MRPL20	chr1	1326890	1327054
chr19	39410000	39420000	39390000	39400000	MRPS12	chr19	39389709	39390023
chr6	43650000	43660000	43670000	43680000	MRPS18A	chr6	43673823	43674150
chr16	29820000	29830000	30010000	30020000	MVP	chr16	30012469	30012931
chr16	29840000	29850000	30010000	30020000	MVP	chr16	30012469	30012931
chr4	670000	680000	1950000	1960000	MYL5	chr4	1952394	1952450
chr3	48330000	48340000	48460000	48470000	NME6	chr3	48460898	48461368
chr1	890000	900000	1320000	1330000	NOC2L	chr1	1326890	1327054
chr16	29410000	29420000	30010000	30020000	NPIPB11	chr16	30012469	30012931
chr5	176550000	176560000	176720000	176730000	NSD1	chr5	176726708	176727045
chr7	2270000	2280000	1570000	1580000	NUDT1	chr7	1572405	1572740
chr16	29820000	29830000	30010000	30020000	PAGR1	chr16	30012469	30012931
chr4	750000	760000	1160000	1170000	PCGF3	chr4	1164785	1164985
chr4	750000	760000	1160000	1170000	PCGF3	chr4	1165045	1165277
chr1	9770000	9780000	10450000	10460000	PIK3CD	chr1	10459684	10459774
chr1	890000	900000	1320000	1330000	PLEKHN1	chr1	1326890	1327054
chr16	29820000	29830000	30010000	30020000	PRRT2	chr16	30012469	30012931
chr19	39410000	39420000	39390000	39400000	SARS2	chr19	39389709	39390023
chr1	53470000	53480000	52920000	52930000	SCP2	chr1	52928309	52928837
chr20	32030000	32040000	32200000	32210000	SNTA1	chr20	32201559	32201664
chr3	48360000	48370000	48460000	48470000	SPINK8	chr3	48460898	48461368
chr4	1200000	1210000	1160000	1170000	SPON2	chr4	1164785	1164985
chr4	1200000	1210000	1160000	1170000	SPON2	chr4	1165045	1165277
chr19	38870000	38880000	39380000	39390000	SPRED3	chr19	39389709	39390023
chr21	46230000	46240000	45870000	45880000	SUMO3	chr21	45876725	45876814
chr1	1350000	1360000	1320000	1330000	TMEM88B	chr1	1326890	1327054
chr1	1360000	1370000	1320000	1330000	TMEM88B	chr1	1326890	1327054
chr20	30450000	30460000	30580000	30590000	TTLL9	chr20	30586072	30586228
chr4	1330000	1340000	1160000	1170000	UVSSA	chr4	1164785	1164985
chr4	1330000	1340000	1160000	1170000	UVSSA	chr4	1165045	1165277
chr4	1340000	1350000	1160000	1170000	UVSSA	chr4	1164785	1164985
chr4	1340000	1350000	1160000	1170000	UVSSA	chr4	1165045	1165277
chr4	1360000	1370000	1160000	1170000	UVSSA	chr4	1164785	1164985
chr4	1360000	1370000	1160000	1170000	UVSSA	chr4	1165045	1165277
chr1	1360000	1370000	1320000	1330000	VWA1	chr1	1326890	1327054
chr1	228130000	228140000	227950000	227960000	WNT9A	chr1	227957100	227957269
chr2	216970000	216980000	217250000	217260000	XRCC5	chr2	217253491	217253658
chr7	129690000	129700000	130420000	130430000	ZC3HC1	chr7	130423634	130423743
chr4	320000	330000	1160000	1170000	ZNF141	chr4	1164785	1164985
chr4	320000	330000	1160000	1170000	ZNF141	chr4	1165045	1165277
chr4	330000	340000	1160000	1170000	ZNF141	chr4	1164785	1164985
chr4	330000	340000	1160000	1170000	ZNF141	chr4	1165045	1165277
chr3	48280000	48290000	48460000	48470000	ZNF589	chr3	48460898	48461368
chr4	50000	60000	1160000	1170000	ZNF595	chr4	1164785	1164985
chr4	50000	60000	1160000	1170000	ZNF595	chr4	1165045	1165277

## Sheet: Table S3e
Table S3c. Coordinates of RECEs overlapping with gene promoters and their associated genes in adult brain. chr, start, and end represents the coordinates of gene promoters. chr, start_pro and end_pro represents the coordinates of H3K4me3 peaks. chr_RECE, start_RECE and end_RECE represents the coordinates of RECEs.
chr	start	end	genename	start_pro	end_pro	chr_RECE	start_RECE	end_RECE
chr1	10457137	10460137	PGD	10458297	10460302	chr1	10459684	10459774
chr1	10457137	10460137	PGD	10458243	10460103	chr1	10459684	10459774
chr1	10457137	10460137	PGD	10458253	10460377	chr1	10459684	10459774
chr1	10457137	10460137	PGD	10458266	10459885	chr1	10459684	10459774
chr1	111413776	111416776	CD53	111415781	111418387	chr1	111415222	111415297
chr1	111413776	111416776	CD53	111415793	111418329	chr1	111415222	111415297
chr1	111413776	111416776	CD53	111415483	111418100	chr1	111415222	111415297
chr1	111413776	111416776	CD53	111415855	111416892	chr1	111415222	111415297
chr1	206856289	206859289	MAPKAPK2	206857847	206859975	chr1	206858387	206858618
chr1	206856289	206859289	MAPKAPK2	206857792	206859968	chr1	206858387	206858618
chr1	206856289	206859289	MAPKAPK2	206857802	206860487	chr1	206858387	206858618
chr1	206856289	206859289	MAPKAPK2	206857912	206859855	chr1	206858387	206858618
chr1	206856382	206859382	MAPKAPK2	206857847	206859975	chr1	206858387	206858618
chr1	206856382	206859382	MAPKAPK2	206857792	206859968	chr1	206858387	206858618
chr1	206856382	206859382	MAPKAPK2	206857802	206860487	chr1	206858387	206858618
chr1	206856382	206859382	MAPKAPK2	206857912	206859855	chr1	206858387	206858618
chr1	212003114	212006114	LPGAT1	212002476	212004743	chr1	212004548	212004625
chr1	212003114	212006114	LPGAT1	212000276	212004758	chr1	212004548	212004625
chr1	212003114	212006114	LPGAT1	212000590	212004868	chr1	212004548	212004625
chr1	212003114	212006114	LPGAT1	212002402	212004552	chr1	212004548	212004625
chr1	212002580	212005580	LPGAT1	212002476	212004743	chr1	212004548	212004625
chr1	212002580	212005580	LPGAT1	212000276	212004758	chr1	212004548	212004625
chr1	212002580	212005580	LPGAT1	212000590	212004868	chr1	212004548	212004625
chr1	212002580	212005580	LPGAT1	212002402	212004552	chr1	212004548	212004625
chr2	216972020	216975020	XRCC5	216973683	216974968	chr2	216974088	216974194
chr2	216972020	216975020	XRCC5	216973681	216975000	chr2	216974088	216974194
chr2	216972020	216975020	XRCC5	216973242	216975316	chr2	216974088	216974194
chr2	216972020	216975020	XRCC5	216974023	216974994	chr2	216974088	216974194
chr3	11684398	11687398	VGLL4	11683097	11685649	chr3	11684315	11684399
chr3	11684398	11687398	VGLL4	11681748	11685667	chr3	11684315	11684399
chr3	11684398	11687398	VGLL4	11679167	11685722	chr3	11684315	11684399
chr3	11684398	11687398	VGLL4	11682950	11685530	chr3	11684315	11684399
chr3	122711120	122714120	SEMA5B	122711655	122712953	chr3	122713192	122713302
chr3	122711120	122714120	SEMA5B	122710720	122712037	chr3	122713192	122713302
chr3	122711120	122714120	SEMA5B	122710248	122712463	chr3	122713192	122713302
chr6	3847620	3850620	FAM50B	3849153	3851070	chr6	3850045	3850351
chr6	3847620	3850620	FAM50B	3848882	3850488	chr6	3850045	3850351
chr6	3847620	3850620	FAM50B	3848950	3850919	chr6	3850045	3850351
chr6	3847620	3850620	FAM50B	3849165	3850253	chr6	3850045	3850351
chr6	3847622	3850622	FAM50B	3849153	3851070	chr6	3850045	3850351
chr6	3847622	3850622	FAM50B	3848882	3850488	chr6	3850045	3850351
chr6	3847622	3850622	FAM50B	3848950	3850919	chr6	3850045	3850351
chr6	3847622	3850622	FAM50B	3849165	3850253	chr6	3850045	3850351
chr6	170100749	170103749	WDR27	170101361	170103126	chr6	170102648	170102860
chr6	170100749	170103749	WDR27	170101361	170103126	chr6	170102870	170102956
chr6	170100749	170103749	WDR27	170101385	170103229	chr6	170102648	170102860
chr6	170100749	170103749	WDR27	170101385	170103229	chr6	170102870	170102956
chr6	170100749	170103749	WDR27	170100618	170103259	chr6	170102648	170102860
chr6	170100749	170103749	WDR27	170100618	170103259	chr6	170102870	170102956
chr6	170100749	170103749	WDR27	170101537	170103223	chr6	170102648	170102860
chr6	170100749	170103749	WDR27	170101537	170103223	chr6	170102870	170102956
chr6	170100682	170103682	WDR27	170101361	170103126	chr6	170102648	170102860
chr6	170100682	170103682	WDR27	170101361	170103126	chr6	170102870	170102956
chr6	170100682	170103682	WDR27	170101385	170103229	chr6	170102648	170102860
chr6	170100682	170103682	WDR27	170101385	170103229	chr6	170102870	170102956
chr6	170100682	170103682	WDR27	170100618	170103259	chr6	170102648	170102860
chr6	170100682	170103682	WDR27	170100618	170103259	chr6	170102870	170102956
chr6	170100682	170103682	WDR27	170101537	170103223	chr6	170102648	170102860
chr6	170100682	170103682	WDR27	170101537	170103223	chr6	170102870	170102956
chr6	170100286	170103286	C6orf120	170101361	170103126	chr6	170102648	170102860
chr6	170100286	170103286	C6orf120	170101361	170103126	chr6	170102870	170102956
chr6	170100286	170103286	C6orf120	170101385	170103229	chr6	170102648	170102860
chr6	170100286	170103286	C6orf120	170101385	170103229	chr6	170102870	170102956
chr6	170100286	170103286	C6orf120	170100618	170103259	chr6	170102648	170102860
chr6	170100286	170103286	C6orf120	170100618	170103259	chr6	170102870	170102956
chr6	170100286	170103286	C6orf120	170101537	170103223	chr6	170102648	170102860
chr6	170100286	170103286	C6orf120	170101537	170103223	chr6	170102870	170102956
chr7	1092921	1095921	GPR146	1094998	1095822	chr7	1094840	1094941
chr7	1092921	1095921	GPR146	1094984	1095679	chr7	1094840	1094941
chr7	1092921	1095921	GPR146	1094356	1095968	chr7	1094840	1094941
chr7	80547667	80550667	SEMA3C	80547706	80548905	chr7	80550445	80550694
chr7	80547667	80550667	SEMA3C	80547659	80549297	chr7	80550445	80550694
chr7	80547667	80550667	SEMA3C	80546655	80549442	chr7	80550445	80550694
chr7	80547667	80550667	SEMA3C	80547736	80548898	chr7	80550445	80550694
chr7	96634737	96637737	DLX6	96634495	96637890	chr7	96637625	96637893
chr7	96634737	96637737	DLX6	96634391	96637858	chr7	96637625	96637893
chr7	96634737	96637737	DLX6	96634435	96637488	chr7	96637625	96637893
chr8	26238414	26241414	BNIP3L	26240066	26241781	chr8	26241272	26241344
chr8	26238414	26241414	BNIP3L	26240065	26241890	chr8	26241272	26241344
chr8	26238414	26241414	BNIP3L	26240059	26242158	chr8	26241272	26241344
chr8	26238414	26241414	BNIP3L	26240113	26241888	chr8	26241272	26241344
chr8	26238894	26241894	BNIP3L	26240066	26241781	chr8	26241272	26241344
chr8	26238894	26241894	BNIP3L	26240065	26241890	chr8	26241272	26241344
chr8	26238894	26241894	BNIP3L	26240059	26242158	chr8	26241272	26241344
chr8	26238894	26241894	BNIP3L	26240113	26241888	chr8	26241272	26241344
chr8	26238931	26241931	BNIP3L	26240066	26241781	chr8	26241272	26241344
chr8	26238931	26241931	BNIP3L	26240065	26241890	chr8	26241272	26241344
chr8	26238931	26241931	BNIP3L	26240059	26242158	chr8	26241272	26241344
chr8	26238931	26241931	BNIP3L	26240113	26241888	chr8	26241272	26241344
chr9	96107696	96110696	C9orf129	96107922	96109162	chr9	96108413	96108542
chr9	96107696	96110696	C9orf129	96107931	96109238	chr9	96108413	96108542
chr9	96107696	96110696	C9orf129	96107929	96109179	chr9	96108413	96108542
chr9	96107696	96110696	C9orf129	96108048	96108932	chr9	96108413	96108542
chr9	98268481	98271481	PTCH1	98267856	98274597	chr9	98268397	98268971
chr9	98268481	98271481	PTCH1	98266926	98274214	chr9	98268397	98268971
chr9	98268481	98271481	PTCH1	98267785	98274706	chr9	98268397	98268971
chr9	98268481	98271481	PTCH1	98267804	98274014	chr9	98268397	98268971
chr9	98268699	98271699	PTCH1	98267856	98274597	chr9	98268397	98268971
chr9	98268699	98271699	PTCH1	98266926	98274214	chr9	98268397	98268971
chr9	98268699	98271699	PTCH1	98267785	98274706	chr9	98268397	98268971
chr9	98268699	98271699	PTCH1	98267804	98274014	chr9	98268397	98268971
chr9	113341160	113344160	SVEP1	113340899	113342612	chr9	113341277	113341669
chr9	113341160	113344160	SVEP1	113340804	113342688	chr9	113341277	113341669
chr9	113341160	113344160	SVEP1	113340948	113342784	chr9	113341277	113341669
chr9	113341160	113344160	SVEP1	113340994	113342525	chr9	113341277	113341669
chr9	113341018	113344018	SVEP1	113340899	113342612	chr9	113341277	113341669
chr9	113341018	113344018	SVEP1	113340804	113342688	chr9	113341277	113341669
chr9	113341018	113344018	SVEP1	113340948	113342784	chr9	113341277	113341669
chr9	113341018	113344018	SVEP1	113340994	113342525	chr9	113341277	113341669
chr9	118914083	118917083	PAPPA	118915926	118918106	chr9	118914354	118914571
chr9	118914083	118917083	PAPPA	118915915	118917034	chr9	118914354	118914571
chr9	118914083	118917083	PAPPA	118915680	118918079	chr9	118914354	118914571
chr9	129374722	129377722	LMX1B	129375759	129376605	chr9	129376082	129376206
chr9	129374748	129377748	LMX1B	129375759	129376605	chr9	129376082	129376206
chr9	139744819	139747819	MAMDC4	139742367	139744874	chr9	139745202	139745297
chr9	139744819	139747819	MAMDC4	139742488	139744972	chr9	139745202	139745297
chr9	139744819	139747819	MAMDC4	139742169	139745221	chr9	139745202	139745297
chr10	3826467	3829467	KLF6	3822576	3828395	chr10	3826409	3826540
chr10	3826467	3829467	KLF6	3822596	3828380	chr10	3826409	3826540
chr10	3826467	3829467	KLF6	3822292	3828417	chr10	3826409	3826540
chr10	3826467	3829467	KLF6	3823808	3828416	chr10	3826409	3826540
chr10	3826473	3829473	KLF6	3822576	3828395	chr10	3826409	3826540
chr10	3826473	3829473	KLF6	3822596	3828380	chr10	3826409	3826540
chr10	3826473	3829473	KLF6	3822292	3828417	chr10	3826409	3826540
chr10	3826473	3829473	KLF6	3823808	3828416	chr10	3826409	3826540
chr10	3826385	3829385	KLF6	3822576	3828395	chr10	3826409	3826540
chr10	3826385	3829385	KLF6	3822596	3828380	chr10	3826409	3826540
chr10	3826385	3829385	KLF6	3822292	3828417	chr10	3826409	3826540
chr10	3826385	3829385	KLF6	3823808	3828416	chr10	3826409	3826540
chr11	6501709	6504709	ARFIP2	6501849	6503478	chr11	6502026	6502067
chr11	6501709	6504709	ARFIP2	6501839	6503829	chr11	6502026	6502067
chr11	6501709	6504709	ARFIP2	6501783	6503667	chr11	6502026	6502067
chr11	6501709	6504709	ARFIP2	6502039	6503384	chr11	6502026	6502067
chr11	6501542	6504542	ARFIP2	6501849	6503478	chr11	6502026	6502067
chr11	6501542	6504542	ARFIP2	6501839	6503829	chr11	6502026	6502067
chr11	6501542	6504542	ARFIP2	6501783	6503667	chr11	6502026	6502067
chr11	6501542	6504542	ARFIP2	6502039	6503384	chr11	6502026	6502067
chr11	6501666	6504666	ARFIP2	6501849	6503478	chr11	6502026	6502067
chr11	6501666	6504666	ARFIP2	6501839	6503829	chr11	6502026	6502067
chr11	6501666	6504666	ARFIP2	6501783	6503667	chr11	6502026	6502067
chr11	6501666	6504666	ARFIP2	6502039	6503384	chr11	6502026	6502067
chr11	6501573	6504573	ARFIP2	6501849	6503478	chr11	6502026	6502067
chr11	6501573	6504573	ARFIP2	6501839	6503829	chr11	6502026	6502067
chr11	6501573	6504573	ARFIP2	6501783	6503667	chr11	6502026	6502067
chr11	6501573	6504573	ARFIP2	6502039	6503384	chr11	6502026	6502067
chr11	6501664	6504664	ARFIP2	6501849	6503478	chr11	6502026	6502067
chr11	6501664	6504664	ARFIP2	6501839	6503829	chr11	6502026	6502067
chr11	6501664	6504664	ARFIP2	6501783	6503667	chr11	6502026	6502067
chr11	6501664	6504664	ARFIP2	6502039	6503384	chr11	6502026	6502067
chr11	6501544	6504544	ARFIP2	6501849	6503478	chr11	6502026	6502067
chr11	6501544	6504544	ARFIP2	6501839	6503829	chr11	6502026	6502067
chr11	6501544	6504544	ARFIP2	6501783	6503667	chr11	6502026	6502067
chr11	6501544	6504544	ARFIP2	6502039	6503384	chr11	6502026	6502067
chr11	6500677	6503677	TIMM10B	6501849	6503478	chr11	6502026	6502067
chr11	6500677	6503677	TIMM10B	6501839	6503829	chr11	6502026	6502067
chr11	6500677	6503677	TIMM10B	6501783	6503667	chr11	6502026	6502067
chr11	6500677	6503677	TIMM10B	6502039	6503384	chr11	6502026	6502067
chr11	6500731	6503731	TIMM10B	6501849	6503478	chr11	6502026	6502067
chr11	6500731	6503731	TIMM10B	6501839	6503829	chr11	6502026	6502067
chr11	6500731	6503731	TIMM10B	6501783	6503667	chr11	6502026	6502067
chr11	6500731	6503731	TIMM10B	6502039	6503384	chr11	6502026	6502067
chr11	6500731	6503731	CTD-2010I16.2	6501849	6503478	chr11	6502026	6502067
chr11	6500731	6503731	CTD-2010I16.2	6501839	6503829	chr11	6502026	6502067
chr11	6500731	6503731	CTD-2010I16.2	6501783	6503667	chr11	6502026	6502067
chr11	6500731	6503731	CTD-2010I16.2	6502039	6503384	chr11	6502026	6502067
chr11	64051111	64054111	BAD	64051363	64055082	chr11	64052079	64052253
chr11	64051111	64054111	BAD	64050998	64054679	chr11	64052079	64052253
chr11	64051111	64054111	BAD	64051243	64054787	chr11	64052079	64052253
chr11	64051111	64054111	BAD	64051565	64053812	chr11	64052079	64052253
chr11	64051141	64054141	BAD	64051363	64055082	chr11	64052079	64052253
chr11	64051141	64054141	BAD	64050998	64054679	chr11	64052079	64052253
chr11	64051141	64054141	BAD	64051243	64054787	chr11	64052079	64052253
chr11	64051141	64054141	BAD	64051565	64053812	chr11	64052079	64052253
chr11	64050841	64053841	BAD	64051363	64055082	chr11	64052079	64052253
chr11	64050841	64053841	BAD	64050998	64054679	chr11	64052079	64052253
chr11	64050841	64053841	BAD	64051243	64054787	chr11	64052079	64052253
chr11	64050841	64053841	BAD	64051565	64053812	chr11	64052079	64052253
chr11	64051125	64054125	BAD	64051363	64055082	chr11	64052079	64052253
chr11	64051125	64054125	BAD	64050998	64054679	chr11	64052079	64052253
chr11	64051125	64054125	BAD	64051243	64054787	chr11	64052079	64052253
chr11	64051125	64054125	BAD	64051565	64053812	chr11	64052079	64052253
chr11	64049811	64052811	GPR137	64051363	64055082	chr11	64052079	64052253
chr11	64049811	64052811	GPR137	64050998	64054679	chr11	64052079	64052253
chr11	64049811	64052811	GPR137	64051243	64054787	chr11	64052079	64052253
chr11	64049811	64052811	GPR137	64051565	64053812	chr11	64052079	64052253
chr11	64050283	64053283	GPR137	64051363	64055082	chr11	64052079	64052253
chr11	64050283	64053283	GPR137	64050998	64054679	chr11	64052079	64052253
chr11	64050283	64053283	GPR137	64051243	64054787	chr11	64052079	64052253
chr11	64050283	64053283	GPR137	64051565	64053812	chr11	64052079	64052253
chr11	64050729	64053729	GPR137	64051363	64055082	chr11	64052079	64052253
chr11	64050729	64053729	GPR137	64050998	64054679	chr11	64052079	64052253
chr11	64050729	64053729	GPR137	64051243	64054787	chr11	64052079	64052253
chr11	64050729	64053729	GPR137	64051565	64053812	chr11	64052079	64052253
chr11	64051890	64054890	GPR137	64051363	64055082	chr11	64052079	64052253
chr11	64051890	64054890	GPR137	64050998	64054679	chr11	64052079	64052253
chr11	64051890	64054890	GPR137	64051243	64054787	chr11	64052079	64052253
chr11	64051890	64054890	GPR137	64051565	64053812	chr11	64052079	64052253
chr11	64051892	64054892	GPR137	64051363	64055082	chr11	64052079	64052253
chr11	64051892	64054892	GPR137	64050998	64054679	chr11	64052079	64052253
chr11	64051892	64054892	GPR137	64051243	64054787	chr11	64052079	64052253
chr11	64051892	64054892	GPR137	64051565	64053812	chr11	64052079	64052253
chr11	94798361	94801361	SRSF8	94799930	94802879	chr11	94800385	94800678
chr11	94798361	94801361	SRSF8	94799930	94802879	chr11	94801331	94801679
chr11	94798361	94801361	SRSF8	94799940	94802148	chr11	94800385	94800678
chr11	94798361	94801361	SRSF8	94799940	94802148	chr11	94801331	94801679
chr11	94798361	94801361	SRSF8	94799900	94803211	chr11	94800385	94800678
chr11	94798361	94801361	SRSF8	94799900	94803211	chr11	94801331	94801679
chr11	94798361	94801361	SRSF8	94799972	94802016	chr11	94800385	94800678
chr11	94798361	94801361	SRSF8	94799972	94802016	chr11	94801331	94801679
chr12	173931	176931	IQSEC3	175932	176667	chr12	176330	176658
chr12	173931	176931	IQSEC3	175459	177100	chr12	176330	176658
chr12	173931	176931	IQSEC3	175432	176653	chr12	176330	176658
chr12	173931	176931	IQSEC3	175959	176642	chr12	176330	176658
chr12	44227886	44230886	TMEM117	44228888	44230580	chr12	44229392	44229511
chr12	44227886	44230886	TMEM117	44229114	44230706	chr12	44229392	44229511
chr12	44227886	44230886	TMEM117	44229178	44230704	chr12	44229392	44229511
chr12	44227886	44230886	TMEM117	44229360	44230666	chr12	44229392	44229511
chr12	44227901	44230901	TMEM117	44228888	44230580	chr12	44229392	44229511
chr12	44227901	44230901	TMEM117	44229114	44230706	chr12	44229392	44229511
chr12	44227901	44230901	TMEM117	44229178	44230704	chr12	44229392	44229511
chr12	44227901	44230901	TMEM117	44229360	44230666	chr12	44229392	44229511
chr12	53441680	53444680	TNS2	53440162	53441852	chr12	53444629	53444792
chr12	53441680	53444680	TNS2	53443039	53444643	chr12	53444629	53444792
chr12	53441680	53444680	TNS2	53439891	53441934	chr12	53444629	53444792
chr12	53441680	53444680	TNS2	53443846	53446263	chr12	53444629	53444792
chr12	53441680	53444680	TNS2	53439469	53448720	chr12	53444629	53444792
chr12	53441680	53444680	TNS2	53439970	53441697	chr12	53444629	53444792
chr12	53441970	53444970	TNS2	53443039	53444643	chr12	53444629	53444792
chr12	53441970	53444970	TNS2	53443846	53446263	chr12	53444629	53444792
chr12	53441970	53444970	TNS2	53439469	53448720	chr12	53444629	53444792
chr12	56582351	56585351	SMARCC2	56582123	56584504	chr12	56581757	56582363
chr12	56582351	56585351	SMARCC2	56581860	56584615	chr12	56581757	56582363
chr12	56582351	56585351	SMARCC2	56581908	56584628	chr12	56581757	56582363
chr12	56582351	56585351	SMARCC2	56582272	56584557	chr12	56581757	56582363
chr12	56582260	56585260	SMARCC2	56582123	56584504	chr12	56581757	56582363
chr12	56582260	56585260	SMARCC2	56581860	56584615	chr12	56581757	56582363
chr12	56582260	56585260	SMARCC2	56581908	56584628	chr12	56581757	56582363
chr12	56582260	56585260	SMARCC2	56582272	56584557	chr12	56581757	56582363
chr12	56582332	56585332	SMARCC2	56582123	56584504	chr12	56581757	56582363
chr12	56582332	56585332	SMARCC2	56581860	56584615	chr12	56581757	56582363
chr12	56582332	56585332	SMARCC2	56581908	56584628	chr12	56581757	56582363
chr12	56582332	56585332	SMARCC2	56582272	56584557	chr12	56581757	56582363
chr12	56842183	56845183	TIMELESS	56842177	56843391	chr12	56843569	56843815
chr12	56842183	56845183	TIMELESS	56842275	56843516	chr12	56843569	56843815
chr12	56842183	56845183	TIMELESS	56842137	56843714	chr12	56843569	56843815
chr12	56842183	56845183	TIMELESS	56842483	56843416	chr12	56843569	56843815
chr12	56842187	56845187	TIMELESS	56842177	56843391	chr12	56843569	56843815
chr12	56842187	56845187	TIMELESS	56842275	56843516	chr12	56843569	56843815
chr12	56842187	56845187	TIMELESS	56842137	56843714	chr12	56843569	56843815
chr12	56842187	56845187	TIMELESS	56842483	56843416	chr12	56843569	56843815
chr13	32603437	32606437	FRY	32604991	32606859	chr13	32605547	32606099
chr13	32603437	32606437	FRY	32604879	32607282	chr13	32605547	32606099
chr13	32603437	32606437	FRY	32604836	32608248	chr13	32605547	32606099
chr13	32603437	32606437	FRY	32604888	32607094	chr13	32605547	32606099
chr14	36001248	36004248	INSM2	36002535	36004807	chr14	36002658	36002802
chr14	36001248	36004248	INSM2	36002469	36005127	chr14	36002658	36002802
chr14	36001248	36004248	INSM2	36002283	36005781	chr14	36002658	36002802
chr14	36001248	36004248	INSM2	36002537	36005100	chr14	36002658	36002802
chr14	71106504	71109504	TTC9	71107917	71110291	chr14	71108566	71108608
chr14	71106504	71109504	TTC9	71107848	71110489	chr14	71108566	71108608
chr14	71106504	71109504	TTC9	71107865	71110760	chr14	71108566	71108608
chr14	71106504	71109504	TTC9	71108163	71109798	chr14	71108566	71108608
chr14	93894683	93897683	UNC79	93896311	93898747	chr14	93894389	93894933
chr14	93894683	93897683	UNC79	93896236	93899442	chr14	93894389	93894933
chr14	93894683	93897683	UNC79	93896080	93898771	chr14	93894389	93894933
chr14	93894683	93897683	UNC79	93896368	93898170	chr14	93894389	93894933
chr14	103241813	103244813	TRAF3	103243160	103245534	chr14	103244475	103244523
chr14	103241813	103244813	TRAF3	103243254	103245570	chr14	103244475	103244523
chr14	103241813	103244813	TRAF3	103243114	103245915	chr14	103244475	103244523
chr14	103241813	103244813	TRAF3	103243792	103245119	chr14	103244475	103244523
chr14	103241816	103244816	TRAF3	103243160	103245534	chr14	103244475	103244523
chr14	103241816	103244816	TRAF3	103243254	103245570	chr14	103244475	103244523
chr14	103241816	103244816	TRAF3	103243114	103245915	chr14	103244475	103244523
chr14	103241816	103244816	TRAF3	103243792	103245119	chr14	103244475	103244523
chr14	103241894	103244894	TRAF3	103243160	103245534	chr14	103244475	103244523
chr14	103241894	103244894	TRAF3	103243254	103245570	chr14	103244475	103244523
chr14	103241894	103244894	TRAF3	103243114	103245915	chr14	103244475	103244523
chr14	103241894	103244894	TRAF3	103243792	103245119	chr14	103244475	103244523
chr14	103241939	103244939	TRAF3	103243160	103245534	chr14	103244475	103244523
chr14	103241939	103244939	TRAF3	103243254	103245570	chr14	103244475	103244523
chr14	103241939	103244939	TRAF3	103243114	103245915	chr14	103244475	103244523
chr14	103241939	103244939	TRAF3	103243792	103245119	chr14	103244475	103244523
chr15	40729920	40732920	BAHD1	40731987	40734932	chr15	40731594	40732649
chr15	40729920	40732920	BAHD1	40731988	40734855	chr15	40731594	40732649
chr15	40729920	40732920	BAHD1	40731437	40734965	chr15	40731594	40732649
chr15	40729920	40732920	BAHD1	40732186	40734562	chr15	40731594	40732649
chr15	40731411	40734411	BAHD1	40731987	40734932	chr15	40731594	40732649
chr15	40731411	40734411	BAHD1	40731988	40734855	chr15	40731594	40732649
chr15	40731411	40734411	BAHD1	40731437	40734965	chr15	40731594	40732649
chr15	40731411	40734411	BAHD1	40732186	40734562	chr15	40731594	40732649
chr17	3793037	3796037	CAMKK1	3794786	3796985	chr17	3795494	3795877
chr17	3793037	3796037	CAMKK1	3793174	3797073	chr17	3795494	3795877
chr17	3793037	3796037	CAMKK1	3793416	3794131	chr17	3795494	3795877
chr17	3793037	3796037	CAMKK1	3795061	3797057	chr17	3795494	3795877
chr17	3793037	3796037	CAMKK1	3795687	3796727	chr17	3795494	3795877
chr17	3795338	3798338	CAMKK1	3794786	3796985	chr17	3795494	3795877
chr17	3795338	3798338	CAMKK1	3793174	3797073	chr17	3795494	3795877
chr17	3795338	3798338	CAMKK1	3795061	3797057	chr17	3795494	3795877
chr17	3795338	3798338	CAMKK1	3795687	3796727	chr17	3795494	3795877
chr17	7386582	7389582	ZBTB4	7386396	7389316	chr17	7387193	7387418
chr17	7386582	7389582	ZBTB4	7386180	7389231	chr17	7387193	7387418
chr17	7386582	7389582	ZBTB4	7386382	7389580	chr17	7387193	7387418
chr17	7386582	7389582	ZBTB4	7386479	7389282	chr17	7387193	7387418
chr17	7385685	7388685	POLR2A	7386396	7389316	chr17	7387193	7387418
chr17	7385685	7388685	POLR2A	7386180	7389231	chr17	7387193	7387418
chr17	7385685	7388685	POLR2A	7386382	7389580	chr17	7387193	7387418
chr17	7385685	7388685	POLR2A	7386479	7389282	chr17	7387193	7387418
chr17	7385939	7388939	POLR2A	7386396	7389316	chr17	7387193	7387418
chr17	7385939	7388939	POLR2A	7386180	7389231	chr17	7387193	7387418
chr17	7385939	7388939	POLR2A	7386382	7389580	chr17	7387193	7387418
chr17	7385939	7388939	POLR2A	7386479	7389282	chr17	7387193	7387418
chr17	26902903	26905903	ALDOC	26902031	26904357	chr17	26905224	26905791
chr17	26902903	26905903	ALDOC	26901957	26904494	chr17	26905224	26905791
chr17	26902903	26905903	ALDOC	26901583	26904405	chr17	26905224	26905791
chr17	26902903	26905903	ALDOC	26902902	26903905	chr17	26905224	26905791
chr17	26902966	26905966	ALDOC	26902031	26904357	chr17	26905224	26905791
chr17	26902966	26905966	ALDOC	26901957	26904494	chr17	26905224	26905791
chr17	26902966	26905966	ALDOC	26901583	26904405	chr17	26905224	26905791
chr17	26902966	26905966	ALDOC	26902902	26903905	chr17	26905224	26905791
chr17	26903282	26906282	ALDOC	26902031	26904357	chr17	26905224	26905791
chr17	26903282	26906282	ALDOC	26901957	26904494	chr17	26905224	26905791
chr17	26903282	26906282	ALDOC	26901583	26904405	chr17	26905224	26905791
chr17	26903282	26906282	ALDOC	26902902	26903905	chr17	26905224	26905791
chr17	37616014	37619014	CDK12	37617100	37621135	chr17	37618023	37619501
chr17	37616014	37619014	CDK12	37617095	37621373	chr17	37618023	37619501
chr17	37616014	37619014	CDK12	37617086	37620874	chr17	37618023	37619501
chr17	37616014	37619014	CDK12	37617413	37619681	chr17	37618023	37619501
chr17	37616292	37619292	CDK12	37617100	37621135	chr17	37618023	37619501
chr17	37616292	37619292	CDK12	37617095	37621373	chr17	37618023	37619501
chr17	37616292	37619292	CDK12	37617086	37620874	chr17	37618023	37619501
chr17	37616292	37619292	CDK12	37617413	37619681	chr17	37618023	37619501
chr17	45770630	45773630	TBKBP1	45770976	45773338	chr17	45772379	45772664
chr17	45770630	45773630	TBKBP1	45770776	45773019	chr17	45772379	45772664
chr17	45770630	45773630	TBKBP1	45770639	45773388	chr17	45772379	45772664
chr17	45770630	45773630	TBKBP1	45771035	45772682	chr17	45772379	45772664
chr17	45771051	45774051	TBKBP1	45770976	45773338	chr17	45772379	45772664
chr17	45771051	45774051	TBKBP1	45770776	45773019	chr17	45772379	45772664
chr17	45771051	45774051	TBKBP1	45770639	45773388	chr17	45772379	45772664
chr17	45771051	45774051	TBKBP1	45771035	45772682	chr17	45772379	45772664
chr18	70533810	70536810	NETO1	70532773	70537456	chr18	70534758	70535270
chr18	70533810	70536810	NETO1	70532678	70537368	chr18	70534758	70535270
chr18	70533810	70536810	NETO1	70532650	70537692	chr18	70534758	70535270
chr18	70533810	70536810	NETO1	70532766	70536846	chr18	70534758	70535270
chr18	70534184	70537184	NETO1	70532773	70537456	chr18	70534758	70535270
chr18	70534184	70537184	NETO1	70532678	70537368	chr18	70534758	70535270
chr18	70534184	70537184	NETO1	70532650	70537692	chr18	70534758	70535270
chr18	70534184	70537184	NETO1	70532766	70536846	chr18	70534758	70535270
chr18	70531934	70534934	NETO1	70532773	70537456	chr18	70534758	70535270
chr18	70531934	70534934	NETO1	70532678	70537368	chr18	70534758	70535270
chr18	70531934	70534934	NETO1	70532650	70537692	chr18	70534758	70535270
chr18	70531934	70534934	NETO1	70532766	70536846	chr18	70534758	70535270
chr19	30300805	30303805	CCNE1	30302092	30303746	chr19	30303536	30303711
chr19	30300805	30303805	CCNE1	30302103	30303907	chr19	30303536	30303711
chr19	30300805	30303805	CCNE1	30301934	30303855	chr19	30303536	30303711
chr19	30300805	30303805	CCNE1	30302207	30303646	chr19	30303536	30303711
chr19	30301561	30304561	CCNE1	30302092	30303746	chr19	30303536	30303711
chr19	30301561	30304561	CCNE1	30302103	30303907	chr19	30303536	30303711
chr19	30301561	30304561	CCNE1	30301934	30303855	chr19	30303536	30303711
chr19	30301561	30304561	CCNE1	30302207	30303646	chr19	30303536	30303711
chr19	36206921	36209921	KMT2B	36206916	36210213	chr19	36209410	36209877
chr19	36206921	36209921	KMT2B	36207029	36210017	chr19	36209410	36209877
chr19	36206921	36209921	KMT2B	36206916	36210824	chr19	36209410	36209877
chr19	36206921	36209921	KMT2B	36207341	36209756	chr19	36209410	36209877
chr19	36641927	36644927	COX7A1	36642175	36643792	chr19	36642358	36642488
chr19	36641927	36644927	COX7A1	36642208	36643838	chr19	36642358	36642488
chr19	36641927	36644927	COX7A1	36642120	36644073	chr19	36642358	36642488
chr19	36641927	36644927	COX7A1	36642586	36643743	chr19	36642358	36642488
chr19	39389502	39392502	SIRT2	39389043	39391224	chr19	39389709	39390023
chr19	39389502	39392502	SIRT2	39388596	39391277	chr19	39389709	39390023
chr19	39389502	39392502	SIRT2	39388730	39391536	chr19	39389709	39390023
chr19	39389502	39392502	SIRT2	39389478	39391200	chr19	39389709	39390023
chr19	39389463	39392463	SIRT2	39389043	39391224	chr19	39389709	39390023
chr19	39389463	39392463	SIRT2	39388596	39391277	chr19	39389709	39390023
chr19	39389463	39392463	SIRT2	39388730	39391536	chr19	39389709	39390023
chr19	39389463	39392463	SIRT2	39389478	39391200	chr19	39389709	39390023
chr19	39388340	39391340	NFKBIB	39389043	39391224	chr19	39389709	39390023
chr19	39388340	39391340	NFKBIB	39388596	39391277	chr19	39389709	39390023
chr19	39388340	39391340	NFKBIB	39388730	39391536	chr19	39389709	39390023
chr19	39388340	39391340	NFKBIB	39389478	39391200	chr19	39389709	39390023
chr19	39388592	39391592	NFKBIB	39389043	39391224	chr19	39389709	39390023
chr19	39388592	39391592	NFKBIB	39388596	39391277	chr19	39389709	39390023
chr19	39388592	39391592	NFKBIB	39388730	39391536	chr19	39389709	39390023
chr19	39388592	39391592	NFKBIB	39389478	39391200	chr19	39389709	39390023
chr19	39388639	39391639	NFKBIB	39389043	39391224	chr19	39389709	39390023
chr19	39388639	39391639	NFKBIB	39388596	39391277	chr19	39389709	39390023
chr19	39388639	39391639	NFKBIB	39388730	39391536	chr19	39389709	39390023
chr19	39388639	39391639	NFKBIB	39389478	39391200	chr19	39389709	39390023
chr19	44082790	44085790	PINLYP	44084177	44085063	chr19	44085775	44085876
chr19	44082790	44085790	PINLYP	44084058	44085060	chr19	44085775	44085876
chr19	44082790	44085790	PINLYP	44084090	44085324	chr19	44085775	44085876
chr19	44082790	44085790	PINLYP	44084249	44084639	chr19	44085775	44085876
chr19	44083189	44086189	PINLYP	44084177	44085063	chr19	44085775	44085876
chr19	44083189	44086189	PINLYP	44084058	44085060	chr19	44085775	44085876
chr19	44083189	44086189	PINLYP	44084090	44085324	chr19	44085775	44085876
chr19	44083189	44086189	PINLYP	44084249	44084639	chr19	44085775	44085876
chr19	49014061	49017061	LMTK3	49013561	49017506	chr19	49016337	49017010
chr19	49014061	49017061	LMTK3	49013333	49017575	chr19	49016337	49017010
chr19	49014061	49017061	LMTK3	49013478	49017565	chr19	49016337	49017010
chr19	49014061	49017061	LMTK3	49013683	49017223	chr19	49016337	49017010
chr19	49015446	49018446	LMTK3	49013561	49017506	chr19	49016337	49017010
chr19	49015446	49018446	LMTK3	49013333	49017575	chr19	49016337	49017010
chr19	49015446	49018446	LMTK3	49013478	49017565	chr19	49016337	49017010
chr19	49015446	49018446	LMTK3	49013683	49017223	chr19	49016337	49017010
chr20	10197478	10200478	SNAP25	10197815	10203069	chr20	10199416	10199957
chr20	10197478	10200478	SNAP25	10197811	10203800	chr20	10199416	10199957
chr20	10197478	10200478	SNAP25	10197760	10203275	chr20	10199416	10199957
chr20	10197478	10200478	SNAP25	10198056	10202872	chr20	10199416	10199957
chr20	10197481	10200481	SNAP25	10197815	10203069	chr20	10199416	10199957
chr20	10197481	10200481	SNAP25	10197811	10203800	chr20	10199416	10199957
chr20	10197481	10200481	SNAP25	10197760	10203275	chr20	10199416	10199957
chr20	10197481	10200481	SNAP25	10198056	10202872	chr20	10199416	10199957
chr21	42218065	42221065	DSCAM	42216822	42219463	chr21	42217942	42218115
chr21	42218065	42221065	DSCAM	42216741	42219430	chr21	42217942	42218115
chr21	42218065	42221065	DSCAM	42216178	42219530	chr21	42217942	42218115
chr21	42218065	42221065	DSCAM	42217380	42219304	chr21	42217942	42218115
chr22	20377677	20380677	TMEM191B	20378128	20379018	chr22	20380118	20380182
chr22	20377677	20380677	TMEM191B	20378022	20379088	chr22	20380118	20380182
chr22	20377677	20380677	TMEM191B	20377982	20379116	chr22	20380118	20380182
chr22	21821437	21824437	TMEM191C	21822533	21822817	chr22	21823902	21823966
chr22	21821437	21824437	TMEM191C	21822387	21822811	chr22	21823902	21823966
chr22	21821437	21824437	TMEM191C	21822375	21822823	chr22	21823902	21823966
chrX	23799290	23802290	SAT1	23800786	23803258	chrX	23800661	23800804
chrX	23799290	23802290	SAT1	23800802	23803913	chrX	23800661	23800804
chrX	23799290	23802290	SAT1	23800775	23804110	chrX	23800661	23800804
chrX	23799290	23802290	SAT1	23800875	23803143	chrX	23800661	23800804
chrX	47508887	47511887	ELK1	47508881	47510712	chrX	47508680	47509222
chrX	47508887	47511887	ELK1	47508498	47510701	chrX	47508680	47509222
chrX	47508887	47511887	ELK1	47508539	47510866	chrX	47508680	47509222
chrX	47508887	47511887	ELK1	47509568	47510694	chrX	47508680	47509222
chrX	47508990	47511990	ELK1	47508881	47510712	chrX	47508680	47509222
chrX	47508990	47511990	ELK1	47508498	47510701	chrX	47508680	47509222
chrX	47508990	47511990	ELK1	47508539	47510866	chrX	47508680	47509222
chrX	47508990	47511990	ELK1	47509568	47510694	chrX	47508680	47509222
chrX	48365350	48368350	PORCN	48366492	48368327	chrX	48365686	48365989
chrX	48365350	48368350	PORCN	48366654	48368385	chrX	48365686	48365989
chrX	48365350	48368350	PORCN	48366457	48368492	chrX	48365686	48365989
chrX	48365350	48368350	PORCN	48366762	48367812	chrX	48365686	48365989
chrX	48365390	48368390	PORCN	48366492	48368327	chrX	48365686	48365989
chrX	48365390	48368390	PORCN	48366654	48368385	chrX	48365686	48365989
chrX	48365390	48368390	PORCN	48366457	48368492	chrX	48365686	48365989
chrX	48365390	48368390	PORCN	48366762	48367812	chrX	48365686	48365989
chrX	48365428	48368428	PORCN	48366492	48368327	chrX	48365686	48365989
chrX	48365428	48368428	PORCN	48366654	48368385	chrX	48365686	48365989
chrX	48365428	48368428	PORCN	48366457	48368492	chrX	48365686	48365989
chrX	48365428	48368428	PORCN	48366762	48367812	chrX	48365686	48365989
chrX	48551945	48554945	SUV39H1	48554157	48556021	chrX	48553965	48554110
chrX	48551945	48554945	SUV39H1	48554250	48555892	chrX	48553965	48554110
chrX	48551945	48554945	SUV39H1	48554218	48555985	chrX	48553965	48554110
chrX	48551945	48554945	SUV39H1	48554532	48555716	chrX	48553965	48554110
chrX	48552986	48555986	SUV39H1	48554157	48556021	chrX	48553965	48554110
chrX	48552986	48555986	SUV39H1	48554250	48555892	chrX	48553965	48554110
chrX	48552986	48555986	SUV39H1	48554218	48555985	chrX	48553965	48554110
chrX	48552986	48555986	SUV39H1	48554532	48555716	chrX	48553965	48554110
chrX	86770752	86773752	KLHL4	86772632	86773866	chrX	86772313	86773329
chrX	86770752	86773752	KLHL4	86772351	86773841	chrX	86772313	86773329
chrX	86770752	86773752	KLHL4	86772341	86774000	chrX	86772313	86773329
chrX	86770752	86773752	KLHL4	86772959	86773327	chrX	86772313	86773329
chrX	86770817	86773817	KLHL4	86772632	86773866	chrX	86772313	86773329
chrX	86770817	86773817	KLHL4	86772351	86773841	chrX	86772313	86773329
chrX	86770817	86773817	KLHL4	86772341	86774000	chrX	86772313	86773329
chrX	86770817	86773817	KLHL4	86772959	86773327	chrX	86772313	86773329
chrX	90687594	90690594	PABPC5	90689628	90690956	chrX	90689608	90691812
chrX	90687594	90690594	PABPC5	90689559	90690831	chrX	90689608	90691812
chrX	90687594	90690594	PABPC5	90689491	90690974	chrX	90689608	90691812
chrX	90687594	90690594	PABPC5	90689615	90690910	chrX	90689608	90691812
chrX	90687823	90690823	PABPC5	90689628	90690956	chrX	90689608	90691812
chrX	90687823	90690823	PABPC5	90689559	90690831	chrX	90689608	90691812
chrX	90687823	90690823	PABPC5	90689491	90690974	chrX	90689608	90691812
chrX	90687823	90690823	PABPC5	90689615	90690910	chrX	90689608	90691812
chrX	92927567	92930567	NAP1L3	92926896	92929544	chrX	92929031	92930094
chrX	92927567	92930567	NAP1L3	92926848	92929551	chrX	92929031	92930094
chrX	92927567	92930567	NAP1L3	92926284	92929560	chrX	92929031	92930094
chrX	92927567	92930567	NAP1L3	92927350	92929515	chrX	92929031	92930094
chrX	92927012	92930012	FAM133A	92926896	92929544	chrX	92929031	92930094
chrX	92927012	92930012	FAM133A	92926848	92929551	chrX	92929031	92930094
chrX	92927012	92930012	FAM133A	92926284	92929560	chrX	92929031	92930094
chrX	92927012	92930012	FAM133A	92927350	92929515	chrX	92929031	92930094
chrX	92927205	92930205	FAM133A	92926896	92929544	chrX	92929031	92930094
chrX	92927205	92930205	FAM133A	92926848	92929551	chrX	92929031	92930094
chrX	92927205	92930205	FAM133A	92926284	92929560	chrX	92929031	92930094
chrX	92927205	92930205	FAM133A	92927350	92929515	chrX	92929031	92930094
chrX	105064536	105067536	NRK	105065787	105065987	chrX	105065412	105065702
chrX	105064546	105067546	NRK	105065787	105065987	chrX	105065412	105065702
chrX	107978639	107981639	IRS4	107978821	107980353	chrX	107981487	107981777
chrX	107978639	107981639	IRS4	107978832	107981007	chrX	107981487	107981777
chrX	107978639	107981639	IRS4	107978084	107980789	chrX	107981487	107981777
chrX	107978639	107981639	IRS4	107979870	107980544	chrX	107981487	107981777

## Sheet: Table S3f
Table S3f. Coordinates of RECEs overlapping with gene promoter-interacting enhancers in adult brain. chr, start_tss, and end_tss represents the coordinates including gene promoters. chr, start_enhancer and end_enhancer represents the coordinates including H3K27ac peaks. chr_RECE, start_RECE and end_RECE represents the coordinates of RECEs.
chr	start_tss	end_tss	start_enhancer	end_enhancer	genename	chr_RECE	start_RECE	end_RECE
chr2	220080000	220090000	220410000	220420000	ABCB6	chr2	220414374	220414926
chr16	29820000	29830000	29980000	29990000	AC009133.23	chr16	29989379	29989506
chr10	75530000	75540000	75570000	75580000	AC022400.2	chr10	75577594	75577676
chr12	52200000	52210000	52140000	52150000	AC068987.1	chr12	52143047	52143595
chr12	109550000	109560000	110190000	110200000	ACACB	chr12	110190581	110190690
chr7	950000	960000	930000	940000	ADAP1	chr7	935880	936094
chr4	2840000	2850000	2920000	2930000	ADD1	chr4	2928203	2928411
chr10	75930000	75940000	75570000	75580000	ADK	chr10	75577594	75577676
chr8	141640000	141650000	141530000	141540000	AGO2	chr8	141531078	141531428
chr12	133310000	133320000	133380000	133390000	ANKLE2	chr12	133383759	133383843
chr12	56650000	56660000	56580000	56590000	ANKRD52	chr12	56581757	56582363
chr12	56650000	56660000	56840000	56850000	ANKRD52	chr12	56843569	56843815
chr1	10480000	10490000	10450000	10460000	APITD1-CORT	chr1	10459684	10459774
chr1	10490000	10500000	10450000	10460000	APITD1-CORT	chr1	10459684	10459774
chr17	79640000	79650000	79820000	79830000	ARL16	chr17	79825953	79826031
chr16	29900000	29910000	29980000	29990000	ASPHD1	chr16	29989379	29989506
chr16	29910000	29920000	29980000	29990000	ASPHD1	chr16	29989379	29989506
chr16	29910000	29920000	30010000	30020000	ASPHD1	chr16	30012469	30012931
chr2	26000000	26010000	26870000	26880000	ASXL2	chr2	26874371	26874600
chr2	26000000	26010000	26870000	26880000	ASXL2	chr2	26877118	26877628
chr1	1400000	1410000	1670000	1680000	ATAD3B	chr1	1670358	1670455
chr4	660000	670000	760000	770000	ATP5I	chr4	761961	762107
chr4	670000	680000	760000	770000	ATP5I	chr4	761961	762107
chr4	670000	680000	940000	950000	ATP5I	chr4	944206	944308
chr7	72970000	72980000	72420000	72430000	BCL7B	chr7	72420593	72420728
chr14	93790000	93800000	93890000	93900000	BTBD7	chr14	93894389	93894933
chr16	67140000	67150000	67160000	67170000	C16orf70	chr16	67159583	67160074
chr9	139830000	139840000	139740000	139750000	C8G	chr9	139745202	139745297
chr17	48630000	48640000	48700000	48710000	CACNA1G	chr17	48706964	48707024
chr5	140010000	140020000	139480000	139490000	CD14	chr5	139488280	139490728
chr3	48230000	48240000	48460000	48470000	CDC25A	chr3	48460898	48461368
chr16	29870000	29880000	29980000	29990000	CDIPT	chr16	29989379	29989506
chr1	1580000	1590000	1670000	1680000	CDK11B	chr1	1670358	1670455
chr1	1590000	1600000	1670000	1680000	CDK11B	chr1	1670358	1670455
chr1	10480000	10490000	10450000	10460000	CENPS	chr1	10459684	10459774
chr1	10490000	10500000	10450000	10460000	CENPS	chr1	10459684	10459774
chr19	49540000	49550000	49390000	49400000	CGB1	chr19	49399748	49399829
chr19	49540000	49550000	49390000	49400000	CGB5	chr19	49399748	49399829
chr10	75530000	75540000	75570000	75580000	CHCHD1	chr10	75577594	75577676
chr10	75540000	75550000	75570000	75580000	CHCHD1	chr10	75577594	75577676
chr7	2440000	2450000	1570000	1580000	CHST12	chr7	1572405	1572740
chr7	2440000	2450000	2420000	2430000	CHST12	chr7	2419982	2420100
chr9	139890000	139900000	139740000	139750000	CLIC3	chr9	139745202	139745297
chr12	56650000	56660000	56580000	56590000	COQ10A	chr12	56581757	56582363
chr12	56650000	56660000	56840000	56850000	COQ10A	chr12	56843569	56843815
chr12	56660000	56670000	56580000	56590000	COQ10A	chr12	56581757	56582363
chr12	56660000	56670000	56840000	56850000	COQ10A	chr12	56843569	56843815
chr4	84200000	84210000	83290000	83300000	COQ2	chr4	83292198	83293143
chr2	219850000	219860000	220410000	220420000	CRYBA2	chr2	220414374	220414926
chr19	49540000	49550000	49390000	49400000	CTB-60B18.6	chr19	49399748	49399829
chr4	1230000	1240000	1160000	1170000	CTBP1	chr4	1164785	1164985
chr4	1230000	1240000	1160000	1170000	CTBP1	chr4	1165045	1165277
chr16	29820000	29830000	29980000	29990000	CTD-2574D22.6	chr16	29989379	29989506
chr7	101450000	101460000	101840000	101850000	CUX1	chr7	101846741	101847082
chr3	49050000	49060000	48460000	48470000	DALRD3	chr3	48460898	48461368
chr16	70380000	70390000	70410000	70420000	DDX19A	chr16	70414816	70414954
chr4	960000	970000	760000	770000	DGKQ	chr4	761961	762107
chr4	960000	970000	940000	950000	DGKQ	chr4	944206	944308
chr11	73670000	73680000	73060000	73070000	DNAJB13	chr11	73064437	73064559
chr8	26430000	26440000	26240000	26250000	DPYSL2	chr8	26241272	26241344
chr7	76080000	76090000	75160000	75170000	DTX2	chr7	75164232	75164379
chr16	22210000	22220000	23090000	23100000	EEF2K	chr16	23096833	23096991
chr17	28260000	28270000	28130000	28140000	EFCAB5	chr17	28134180	28134309
chr2	73140000	73150000	73170000	73180000	EMX1	chr2	73175835	73176238
chr7	6380000	6390000	5380000	5390000	FAM220A	chr7	5389086	5389499
chr9	139830000	139840000	139740000	139750000	FBXW5	chr9	139745202	139745297
chr11	63970000	63980000	64050000	64060000	FERMT3	chr11	64052079	64052253
chr2	219840000	219850000	220410000	220420000	FEV	chr2	220414374	220414926
chr2	219850000	219860000	220410000	220420000	FEV	chr2	220414374	220414926
chr4	1790000	1800000	940000	950000	FGFR3	chr4	944206	944308
chr11	64000000	64010000	64050000	64060000	FKBP2	chr11	64052079	64052253
chr10	75530000	75540000	75570000	75580000	FUT11	chr10	75577594	75577676
chr7	72840000	72850000	72860000	72870000	FZD9	chr7	72865152	72865426
chr12	132830000	132840000	133380000	133390000	GALNT9	chr12	133383759	133383843
chr20	3640000	3650000	3700000	3710000	GFRA4	chr20	3709607	3709737
chr7	73920000	73930000	73870000	73880000	GTF2IRD1	chr7	73879277	73879442
chr17	79640000	79650000	79820000	79830000	HGS	chr17	79825953	79826031
chr5	173470000	173480000	173730000	173740000	HMP19	chr5	173737791	173737921
chr7	75920000	75930000	75950000	75960000	HSPB1	chr7	75957936	75959028
chr7	1540000	1550000	1570000	1580000	INTS1	chr7	1572405	1572740
chr7	2600000	2610000	2770000	2780000	IQCE	chr7	2770814	2771392
chr9	73020000	73030000	73200000	73210000	KLF9	chr9	73203346	73203475
chr9	73030000	73040000	73200000	73210000	KLF9	chr9	73203346	73203475
chr5	176780000	176790000	176720000	176730000	LMAN2	chr5	176726708	176727045
chr4	1300000	1310000	1160000	1170000	MAEA	chr4	1164785	1164985
chr4	1300000	1310000	1160000	1170000	MAEA	chr4	1165045	1165277
chr16	29820000	29830000	29980000	29990000	MAZ	chr16	29989379	29989506
chr4	680000	690000	760000	770000	MFSD7	chr4	761961	762107
chr4	680000	690000	890000	900000	MFSD7	chr4	898421	898578
chr19	39410000	39420000	39380000	39390000	MRPS12	chr19	39389709	39390023
chr16	29820000	29830000	29980000	29990000	MVP	chr16	29989379	29989506
chr4	660000	670000	760000	770000	MYL5	chr4	761961	762107
chr4	670000	680000	760000	770000	MYL5	chr4	761961	762107
chr4	670000	680000	940000	950000	MYL5	chr4	944206	944308
chr16	48640000	48650000	48590000	48600000	N4BP1	chr16	48592434	48592774
chr16	3520000	3530000	4290000	4300000	NAA60	chr16	4291981	4292112
chr12	57480000	57490000	56840000	56850000	NAB2	chr12	56843569	56843815
chr3	49050000	49060000	48460000	48470000	NDUFAF3	chr3	48460898	48461368
chr9	139930000	139940000	139740000	139750000	NPDC1	chr9	139745202	139745297
chr9	127530000	127540000	127630000	127640000	NR6A1	chr9	127632743	127632910
chr4	1950000	1960000	1980000	1990000	NSD2	chr4	1980349	1980660
chr5	6630000	6640000	6750000	6760000	NSUN2	chr5	6755876	6756259
chr7	72720000	72730000	72860000	72870000	NSUN5	chr7	72865152	72865426
chr7	5920000	5930000	6310000	6320000	OCM	chr7	6310514	6311110
chr9	127530000	127540000	127630000	127640000	OLFML2A	chr9	127632743	127632910
chr16	29820000	29830000	29980000	29990000	PAGR1	chr16	29989379	29989506
chr3	195990000	196000000	196150000	196160000	PCYT1A	chr3	196150296	196150423
chr4	640000	650000	560000	570000	PDE6B	chr4	568335	568573
chr6	170120000	170130000	170100000	170110000	PHF10	chr6	170102648	170102860
chr6	170120000	170130000	170100000	170110000	PHF10	chr6	170102870	170102956
chr1	9710000	9720000	10450000	10460000	PIK3CD	chr1	10459684	10459774
chr1	204330000	204340000	204120000	204130000	PLEKHA6	chr1	204124134	204124320
chr1	204330000	204340000	204120000	204130000	PLEKHA6	chr1	204125317	204125488
chr1	204330000	204340000	204120000	204130000	PLEKHA6	chr1	204125791	204125957
chr1	204330000	204340000	204120000	204130000	PLEKHA6	chr1	204129697	204129811
chr7	6050000	6060000	6190000	6200000	PMS2	chr7	6196353	6196721
chr7	6050000	6060000	6200000	6210000	PMS2	chr7	6200170	6201217
chr7	6050000	6060000	6200000	6210000	PMS2	chr7	6209477	6209944
chr7	75540000	75550000	75160000	75170000	POR	chr7	75164232	75164379
chr1	2980000	2990000	3120000	3130000	PRDM16	chr1	3128597	3128952
chr16	29820000	29830000	29980000	29990000	PRRT2	chr16	29989379	29989506
chr6	170860000	170870000	170100000	170110000	PSMB1	chr6	170102648	170102860
chr6	170860000	170870000	170100000	170110000	PSMB1	chr6	170102870	170102956
chr8	37730000	37740000	37750000	37760000	RAB11FIP1	chr8	37751551	37751752
chr7	74480000	74490000	75160000	75170000	RCC1L	chr7	75164232	75164379
chr5	176780000	176790000	176720000	176730000	RGS14	chr5	176726708	176727045
chr9	139930000	139940000	139740000	139750000	RP11-229P13.27	chr9	139745202	139745297
chr3	196040000	196050000	196150000	196160000	RP11-447L10.1	chr3	196150296	196150423
chr19	39410000	39420000	39380000	39390000	SARS2	chr19	39389709	39390023
chr16	4830000	4840000	4290000	4300000	SEPT12	chr16	4291981	4292112
chr2	64880000	64890000	64950000	64960000	SERTAD2	chr2	64958946	64959183
chr16	29900000	29910000	29980000	29990000	SEZ6L2	chr16	29989379	29989506
chr16	29910000	29920000	29980000	29990000	SEZ6L2	chr16	29989379	29989506
chr16	29910000	29920000	30010000	30020000	SEZ6L2	chr16	30012469	30012931
chr4	2790000	2800000	2920000	2930000	SH3BP2	chr4	2928203	2928411
chr4	2820000	2830000	2920000	2930000	SH3BP2	chr4	2928203	2928411
chr5	138530000	138540000	138030000	138040000	SIL1	chr5	138036381	138036731
chr1	2160000	2170000	1670000	1680000	SKI	chr1	1670358	1670455
chr7	100450000	100460000	100900000	100910000	SLC12A9	chr7	100905120	100905680
chr10	70280000	70290000	70710000	70720000	SLC25A16	chr10	70712901	70713210
chr12	56620000	56630000	56580000	56590000	SLC39A5	chr12	56581757	56582363
chr18	46470000	46480000	46250000	46260000	SMAD7	chr18	46253146	46253256
chr16	4830000	4840000	4290000	4300000	SMIM22	chr16	4291981	4292112
chr4	1200000	1210000	1160000	1170000	SPON2	chr4	1164785	1164985
chr4	1200000	1210000	1160000	1170000	SPON2	chr4	1165045	1165277
chr5	6630000	6640000	6750000	6760000	SRD5A1	chr5	6755876	6756259
chrX	48210000	48220000	47500000	47510000	SSX3	chrX	47508680	47509222
chr2	220460000	220470000	220410000	220420000	STK11IP	chr2	220414374	220414926
chr7	850000	860000	540000	550000	SUN1	chr7	543335	543527
chr17	36350000	36360000	36550000	36560000	TBC1D3	chr17	36556199	36556495
chr17	36350000	36360000	36550000	36560000	TBC1D3L	chr17	36556199	36556495
chr6	170860000	170870000	170100000	170110000	TBP	chr6	170102648	170102860
chr6	170860000	170870000	170100000	170110000	TBP	chr6	170102870	170102956
chr3	196040000	196050000	196150000	196160000	TCTEX1D2	chr3	196150296	196150423
chr5	140010000	140020000	139480000	139490000	TMCO6	chr5	139488280	139490728
chr2	27250000	27260000	27290000	27300000	TMEM214	chr2	27290350	27290866
chr3	48660000	48670000	48460000	48470000	TMEM89	chr3	48460898	48461368
chr17	7590000	7600000	7490000	7500000	TP53	chr17	7490133	7490342
chr7	2670000	2680000	2610000	2620000	TTYH3	chr7	2611801	2611968
chr14	93790000	93800000	93890000	93900000	UNC79	chr14	93894389	93894933
chrX	49640000	49650000	48970000	48980000	USP27X	chrX	48976317	48976671
chr11	64000000	64010000	64050000	64060000	VEGFB	chr11	64052079	64052253
chr17	56060000	56070000	55990000	56000000	VEZF1	chr17	55994631	55994764
chr7	100810000	100820000	100900000	100910000	VGF	chr7	100905120	100905680
chr3	11610000	11620000	11680000	11690000	VGLL4	chr3	11684315	11684399
chr3	11640000	11650000	11680000	11690000	VGLL4	chr3	11684315	11684399
chrX	48960000	48970000	48910000	48920000	WDR45	chrX	48912954	48913094
chr3	49050000	49060000	48460000	48470000	WDR6	chr3	48460898	48461368
chr1	228130000	228140000	227950000	227960000	WNT9A	chr1	227957100	227957269
chr17	7590000	7600000	7490000	7500000	WRAP53	chr17	7490133	7490342
chr8	37550000	37560000	37750000	37760000	ZNF703	chr8	37751551	37751752
chr10	75540000	75550000	75570000	75580000	ZSWIM8	chr10	75577594	75577676
